# Supplementary material for: A novel multistage antiplasmodial inhibitor targeting Plasmodium falciparum histone deacetylase 1
Source: Cell Discov. 2020 Dec 11;6:93. doi: 10.1038/s41421-020-00215-4 (PMC7733455; doi:10.1038/s41421-020-00215-4)
Supplement: Supplementary file 2 — Supplementary Table S7 [file 41421_2020_215_MOESM2_ESM.xlsx]

## Sheet: Result-WT-glmsvsHDAC1-glms-S
RNA-Seq data of 3D7HDAC1-TY1+GlcN and 3D7HDAC1-glmS+GlcN at Schizont
ID	log2 Fold Change	P value	3D7HDAC1-TY1+GlcN-1	3D7HDAC1-TY1+GlcN-2	3D7HDAC1-glmS+GlcN-1	3D7HDAC1-glmS+GlcN-2	Symbol	Description
PF3D7_0533100	-11.9314	6.83e-14	4.54687	10.3028	0.008086	0	VAR1CSA	"erythrocyte membrane protein 1 (PfEMP1), pseudogene"
PF3D7_1300100	-11.8724	9.97e-26	57.6138	21.5328	0.047327	0.012872	VAR	"erythrocyte membrane protein 1, PfEMP1"
PF3D7_1301200	-11.1269	3.86e-11	44.9224	24.0939	0	0	GBPH2	glycophorin binding protein
PF3D7_1300600	-11.122	4.23e-10	14.7759	7.6116	0	0	RIF	rifin
PF3D7_1300500	-11.0389	4.62e-10	15.9852	8.3205	0	0	RIF	rifin
PF3D7_1301500	-9.48387	8.56e-07	4.16728	4.18346	0	0	N/A	"Plasmodium exported protein (PHISTa), unknown function"
PF3D7_1301400	-8.71983	4.34e-05	1.60201	3.19301	0	0	HYP12	"Plasmodium exported protein (hyp12), unknown function"
PF3D7_1041300	-8.473	1.21e-17	78.9928	25.7032	0.39161	0.090085	VAR	"erythrocyte membrane protein 1, PfEMP1"
PF3D7_0600300	-8.46695	6.98e-06	7.57203	2.18397	0.068793	0	RIF	rifin
PF3D7_0632800	-8.35904	1.98e-16	44.9632	13.8581	0.197785	0.111996	VAR	"erythrocyte membrane protein 1, PfEMP1"
PF3D7_1300400	-8.33576	0.000392515	3.46286	0.817076	0	0	RIF	rifin
PF3D7_1300200	-8.16545	0.000628258	1.51846	1.17789	0	0	RIF	rifin
PF3D7_0115700	-7.64445	4.98e-14	6.36174	2.25103	0.100951	0.032591	VAR	"erythrocyte membrane protein 1, PfEMP1"
PF3D7_0711700	-7.54273	8.12e-26	11.6367	10.5161	0.05059	0.160013	VAR	"erythrocyte membrane protein 1, PfEMP1"
PF3D7_0302200	-7.45877	1.15e-39	1405.97	1947.57	95.8911	89.9874	CLAG3.2	cytoadherence linked asexual protein 3.2
PF3D7_0711900	-7.33808	3.47e-08	24.2572	7.31857	0.355419	0	RIF	"rifin, pseudogene"
PF3D7_0500100	-7.2491	2.7e-19	49.024	30.5097	0.550165	0.396837	VAR	"erythrocyte membrane protein 1, PfEMP1"
PF3D7_1400100	-7.19425	3.82e-13	50.3499	19.3399	0.934733	0.357426	N/A	"erythrocyte membrane protein 1 (PfEMP1), pseudogene"
PF3D7_1301300	-6.88785	0.0270689	1.05632	0.791862	0	0	N/A	"Plasmodium exported protein (PHISTa-like), unknown function, pseudogene"
PF3D7_0833500	-6.4716	1.51e-11	21.1268	6.57076	0.351326	0.186798	VAR	"erythrocyte membrane protein 1, PfEMP1"
PF3D7_1200300	-6.20281	0.0952488	0.56972	0.387452	0	0	RIF	rifin
PF3D7_0600200	-5.8544	5.6e-11	1.15641	2.0752	0.005628	0.070675	VAR	"erythrocyte membrane protein 1, PfEMP1"
PF3D7_1014100	-5.72347	1.08e-17	82.5543	239.052	2.21872	7.74892	N/A	"conserved Plasmodium protein, unknown function"
PF3D7_1240600	-5.70662	4e-09	3.63578	1.80233	0.109008	0.00504	VAR	"erythrocyte membrane protein 1, PfEMP1"
PF3D7_0900500	-5.63542	9.82e-08	15.0598	6.62075	0.225464	0.450569	RIF	rifin
PF3D7_0711800	-5.60069	0.244176	0.088471	0.432687	0	0	N/A	Plasmodium RNA of unknown function RUF6
PF3D7_0507500	-5.52872	6.23e-19	337.713	286.199	8.79321	13.6993	SUB1	subtilisin-like protease 1
PF3D7_0414800	-5.50749	1.02e-07	17.6967	84.9156	0.371924	2.86202	N/A	"conserved Plasmodium protein, unknown function"
PF3D7_1300300	-5.47866	0.236743	0.039056	0	0	0	VAR	"erythrocyte membrane protein 1, PfEMP1"
PF3D7_1318700	-5.4598	1.9e-13	45.6292	136.621	1.35189	4.85969	N/A	"conserved Plasmodium protein, unknown function"
PF3D7_0712300	-5.43973	4.62e-07	1.42657	1.05704	0.044871	0.050999	VAR	"erythrocyte membrane protein 1, PfEMP1"
PF3D7_1200200	-5.40172	2.23e-09	97.7868	35.2978	2.533	1.97967	RIF	rifin
PF3D7_0822900	-5.36452	1.1e-22	348.634	480.02	10.4768	20.3667	N/A	"conserved Plasmodium protein, unknown function"
PF3D7_1035500	-5.35021	1.82e-13	1879.07	1233.87	61.8947	50.2151	MSP6	merozoite surface protein 6
PF3D7_1335400	-5.18882	5.23e-20	23.4372	74.5949	0.668276	2.84082	RH2a	reticulocyte binding protein 2 homologue a
PF3D7_API02000	-5.18446	0.281817	0	1.49613	0	0.585381	RPL14	apicoplast ribosomal protein L14
PF3D7_1240300	-5.13463	2.57e-08	36.1183	14.4253	1.6263	0.54963	VAR	"erythrocyte membrane protein 1, PfEMP1"
PF3D7_1240400	-5.07098	6.05e-06	4.75729	1.65701	0.273984	0.094245	VAR	"erythrocyte membrane protein 1, PfEMP1"
PF3D7_0525800	-5.03925	1.09e-19	1206.73	1439.57	49.8913	81.0772	IMC1g	"inner membrane complex protein 1g, putative"
PF3D7_0629300	-5.01043	3.02e-11	81.3057	51.1723	3.29249	2.44964	PL	"phospholipase, putative"
PF3D7_1000100	-4.83002	2.28e-07	72.8588	30.5437	4.25172	1.4424	VAR	"erythrocyte membrane protein 1, PfEMP1"
PF3D7_0818100	-4.81345	9.54e-17	98.1587	115.608	4.47267	6.97991	N/A	"zinc finger protein, putative"
PF3D7_1003600	-4.81297	2.84e-12	2131.56	1506.52	106.495	88.0539	IMC1c	"inner membrane complex protein 1c, putative"
PF3D7_0712000	-4.78475	1.84e-07	5.06119	2.29936	0.230575	0.216356	VAR	"erythrocyte membrane protein 1, PfEMP1"
PF3D7_1251200	-4.75825	1.98e-09	1363.42	761.561	67.1329	47.1117	N/A	coronin
PF3D7_1041200	-4.73455	0.00838228	1.73959	1.10555	0.077995	0.272211	RIF	rifin
PF3D7_1301600	-4.64684	6.06e-16	76.7914	93.7654	3.26359	6.31785	EBA140	erythrocyte binding antigen-140
PF3D7_1030200	-4.59735	2.76e-08	960.21	488.101	58.1429	29.1665	CLAMP	"claudin-like apicomplexan microneme protein, putative"
PF3D7_1252400	-4.59424	4.1e-10	8.28186	27.8026	0.461744	2.2778	RH3	"reticulocyte binding protein homologue 3, pseudogene"
PF3D7_0911100	-4.5844	1.51e-13	101.066	91.1873	6.27092	6.57494	N/A	"conserved Plasmodium protein, unknown function"
PF3D7_1332100	-4.58163	2.23e-11	41.2711	114.606	2.4544	9.97134	N/A	"conserved Plasmodium membrane protein, unknown function"
PF3D7_0108900	-4.58131	0.0166983	0.14135	20.5608	0	1.6761	N/A	unspecified product
PF3D7_1310700	-4.54098	1.23e-10	1747.37	902.314	105.639	80.894	N/A	"RNA-binding protein, putative"
PF3D7_1041100	-4.52197	0.34975	0.098125	0.261884	0	0	RIF	rifin
PF3D7_0323400	-4.51147	8.09e-11	128.926	103.672	7.16425	7.64674	RIPR	Rh5 interacting protein
PF3D7_0613900	-4.42453	9.91e-15	214.621	247.849	12.5352	21.5636	myoE	"myosin E, putative"
PF3D7_1331400	-4.40923	1.41e-08	53.6695	36.2501	3.50651	3.1411	N/A	CPW-WPC family protein
PF3D7_1146700	-4.40545	2.1e-07	6.22107	5.32806	0.304034	0.412804	N/A	"kinesin-like protein, putative"
PF3D7_1371600	-4.40278	5.77e-12	98.5995	90.0846	6.36727	7.14674	EBL1	"erythrocyte binding like protein 1, pseudogene"
PF3D7_0308300	-4.3929	5.49e-07	28.0463	140.898	2.32667	11.9742	N/A	"conserved Plasmodium protein, unknown function"
PF3D7_0500300	-4.37552	0.102526	0.433475	1.36748	0	0	RIF	"rifin, pseudogene"
PF3D7_1007300	-4.33875	7.02e-15	160.694	242.678	11.0051	18.3225	N/A	"RING zinc finger protein, putative"
PF3D7_0632700	-4.29962	0.000721003	5.22379	2.45768	0.128521	0.96286	RIF	rifin
PF3D7_0115600	-4.29773	0.00358748	2.71771	2.08895	0.210416	0.058125	RIF	rifin
PF3D7_1229800	-4.2927	3.94e-08	52.6423	208.404	4.4467	18.1987	MyoD	myosin D
PF3D7_0712400	-4.27857	0.00235459	0.781303	0.462417	0.093404	0	VAR	"erythrocyte membrane protein 1, PfEMP1"
PF3D7_0808200	-4.27133	4.72e-08	168.8	98.8334	12.4786	8.16305	N/A	plasmepsin X
PF3D7_1108100	-4.25969	1.77e-05	24.15	170.659	1.61522	15.559	N/A	"conserved Plasmodium protein, unknown function"
PF3D7_1455300	-4.25607	1.1e-12	102.673	115.201	8.1798	9.75128	N/A	"conserved Plasmodium protein, unknown function"
PF3D7_0808700	-4.20294	7.69e-06	8.92453	3.76159	0.690333	0.346907	VAR	"erythrocyte membrane protein 1, PfEMP1"
PF3D7_0828800	-4.17663	5.56e-12	52.6413	57.9666	4.01978	7.2955	GAMA	GPI-anchored micronemal antigen
PF3D7_0414900	-4.17629	1.37e-07	1257.06	699.409	97.2162	57.8247	ARO	armadillo-domain containing rhoptry protein
PF3D7_1332200	-4.0981	3.05e-08	136.84	493.145	10.8047	50.9389	N/A	"conserved Plasmodium protein, unknown function"
PF3D7_0220500	-4.09799	6.04e-10	170.405	101.39	15.1212	13.8384	N/A	"Plasmodium exported protein (hyp2), unknown function"
PF3D7_1035200	-4.08388	1.15e-07	15035.5	10751.9	1334.12	911.898	N/A	S-antigen
PF3D7_1301000	-4.08001	0.400618	0.088547	0	0	0	RIF	"rifin, pseudogene"
PF3D7_0632200	-4.08001	0.400618	0	0.349915	0	0	RIF	rifin
PF3D7_1035900	-4.06712	7.21e-09	796.411	661.018	73.4483	64.1452	M566	"probable protein, unknown function"
PF3D7_0614700	-4.00246	7.51e-13	250.244	283.827	21.6618	31.1162	N/A	"conserved Plasmodium protein, unknown function"
PF3D7_0102500	-3.98417	2.12e-11	51.2827	53.8965	3.92533	6.08976	EBA181	erythrocyte binding antigen-181
PF3D7_1000300	-3.98	0.302339	0.189379	0.169553	0	0	RIF	rifin
PF3D7_1438300	-3.97465	0.403388	0	3.06671	0	0	N/A	tRNA Methionine
PF3D7_0304100	-3.94451	2.22e-11	292.917	301.539	24.375	34.0395	IMC1e	"inner membrane complex protein 1e, putative"
PF3D7_0404700	-3.93123	4.64e-13	515.196	883.71	48.7335	96.3797	DPAP3	dipeptidyl aminopeptidase 3
PF3D7_0914100	-3.92232	2.09e-10	132.047	184.582	15.4653	16.0453	N/A	"conserved Plasmodium protein, unknown function"
PF3D7_0220800	-3.89203	3.29e-08	1208.71	878.995	111.483	97.4076	CLAG2	cytoadherence linked asexual protein 2
PF3D7_1436200	-3.89134	1.43e-08	113.608	328.557	10.2499	40.1401	N/A	"conserved Plasmodium protein, unknown function"
PF3D7_1104900	-3.87384	5.62e-08	81.4777	205.569	6.00184	22.7996	N/A	"calcium/calmodulin-dependent protein kinase, putative"
PF3D7_0900400	-3.86129	0.0012684	6.24556	2.37779	0.585471	0.333042	RIF	rifin
PF3D7_0413200	-3.86021	0.427552	0	0	0	0	RIF	rifin
PF3D7_0729700	-3.85261	9.23e-05	9.87186	64.7796	0.616566	8.70421	N/A	"conserved Plasmodium protein, unknown function"
PF3D7_0805300	-3.85056	0.000346301	1.68165	15.3733	0.195803	1.75625	N/A	"conserved Plasmodium protein, unknown function"
PF3D7_0613300	-3.85049	2.99e-12	251.08	375.76	23.319	47.0911	ROP14	rhoptry protein ROP14
PF3D7_0618000	-3.8391	1.93e-12	524.328	664.364	46.182	85.1438	N/A	"conserved Plasmodium membrane protein, unknown function"
PF3D7_0628100	-3.80001	1.86e-05	53.4451	328.285	5.46427	41.214	N/A	"HECT-domain (ubiquitin-transferase), putative"
PF3D7_1019200	-3.77265	1.15e-06	14.8346	15.853	0.866899	2.419	N/A	"conserved Plasmodium protein, unknown function"
PF3D7_1455600	-3.70618	4.33e-11	72.8499	93.2403	7.90082	11.9259	N/A	"ferlin, putative"
PF3D7_1335300	-3.70496	6.93e-06	10.5535	66.7835	1.23331	2.70697	RH2b	reticulocyte binding protein 2 homologue b
PF3D7_1356800	-3.7017	3.3e-05	46.0223	258.703	4.87248	35.7811	ARK3	"serine/threonine protein kinase, putative"
PF3D7_0109000	-3.69916	7.03e-05	887.667	347.359	93.1967	45.7757	PHIL1	"photosensitized INA-labeled protein PHIL1, putative"
PF3D7_0525900	-3.69513	0.0464207	1.59798	1.30459	0.260964	0	NEK2	NIMA related kinase 2
PF3D7_1035700	-3.69401	1.4e-05	2046.77	1074.29	225.425	125.344	DBLMSP	duffy binding-like merozoite surface protein
PF3D7_1231300	-3.68758	8.16e-08	7.32775	15.1773	0.770687	1.77462	N/A	"conserved Plasmodium protein, unknown function"
PF3D7_0725400	-3.68354	6.08e-05	271.295	986.628	21.9843	152.046	N/A	"conserved Plasmodium protein, unknown function"
PF3D7_0927500	-3.67242	0.00339157	17.7888	39.5274	1.30522	7.17863	N/A	"dynein light chain, putative"
PF3D7_0404000	-3.65882	2.82e-10	478.267	424.708	47.8767	63.8378	N/A	"conserved Plasmodium protein, unknown function"
PF3D7_1036500	-3.6538	1.05e-06	181.19	121.199	19.7381	15.4248	N/A	"probable protein, unknown function"
PF3D7_1126700	-3.63778	1.45e-08	773.554	560.876	78.7711	91.7279	ATG23	"autophagy-related protein 23, putative"
PF3D7_1434400	-3.62252	1.62e-10	250.291	507.773	28.2473	67.0857	N/A	"conserved Plasmodium membrane protein, unknown function"
PF3D7_0730400	-3.61264	3.29e-06	1116.34	585.336	127.493	90.2074	IMP2	"IMP1-like protein, putative"
PF3D7_API02400	-3.59036	0.46207	0	3.63103	0	0.632028	ORF91	"probable protein, unknown function"
PF3D7_0413100	-3.59036	0.46207	0	0.042767	0.072818	0	VAR	"erythrocyte membrane protein 1, PfEMP1"
PF3D7_0115200	-3.59036	0.46207	0	0.363908	0.034214	0	RIF	rifin
PF3D7_1423300	-3.56085	5.77e-07	764.529	660.72	103.312	72.5652	PP7	serine/threonine protein phosphatase 7
PF3D7_0722200	-3.55391	3.8e-10	1335.08	1482.31	151.078	231.858	RALP1	rhoptry-associated leucine zipper-like protein 1
PF3D7_0423400	-3.55331	3.08e-07	328.491	762.673	28.4899	128.06	AARP	apical asparagine-rich protein AARP
PF3D7_1025400	-3.52186	6.16e-07	387.163	333.508	46.9856	46.8515	N/A	"conserved Plasmodium membrane protein, unknown function"
PF3D7_1337700	-3.51117	3.72e-10	172.179	184.619	17.7495	32.5325	N/A	"conserved Plasmodium protein, unknown function"
PF3D7_0935700	-3.51097	9.38e-07	36.5059	30.2296	4.08719	6.83044	N/A	"Plasmodium exported protein, unknown function"
PF3D7_1031200	-3.5034	4.34e-06	401.116	230.205	46.2043	39.979	MORN1	MORN repeat-containing protein 1
PF3D7_0515400	-3.49859	3.75e-10	203.334	280.171	23.0751	46.1205	N/A	"conserved Plasmodium protein, unknown function"
PF3D7_0620800	-3.48772	0.469487	0	0.30773	0	0	N/A	tRNA Alanine
PF3D7_0503600	-3.47608	7.03e-07	133.363	91.6563	15.5292	13.9096	MyoB	myosin B
PF3D7_0706300	-3.47522	0.0148539	14.3155	263.417	0.856621	41.098	N/A	"conserved Plasmodium protein, unknown function"
PF3D7_1012200	-3.47146	1.27e-08	840.475	1441.51	81.1668	266.552	RA	rhoptry associated adhesin
PF3D7_1313500	-3.45222	2.43e-07	27.254	64.3606	3.26127	10.618	N/A	"conserved Plasmodium membrane protein, unknown function"
PF3D7_1013800	-3.44073	2.68e-08	463.265	345.256	54.8515	60.3247	N/A	"conserved Plasmodium protein, unknown function"
PF3D7_0813100	-3.43549	2.71e-09	242.667	238.935	26.3318	43.7525	N/A	"conserved Plasmodium protein, unknown function"
PF3D7_0405900	-3.43244	1.35e-07	1477.75	1153.96	187.983	177.258	ASP	apical sushi protein
PF3D7_0817600	-3.43073	2.7e-07	961.281	788.671	118.024	126.618	N/A	"conserved Plasmodium protein, unknown function"
PF3D7_1035400	-3.42845	7.15e-06	3029.28	1734.22	382.042	295.799	MSP3	merozoite surface protein 3
PF3D7_1145200	-3.42128	6.84e-09	368.201	798.797	47.7998	131.28	N/A	"serine/threonine protein kinase, putative"
PF3D7_0500600	-3.41707	8.16e-05	31.1876	20.8478	5.22335	3.72667	N/A	"stevor, pseudogene"
PF3D7_1351700	-3.39172	7.12e-08	269.103	265.693	36.4006	43.327	IMC1f	"inner membrane complex protein 1f, putative"
PF3D7_1435600	-3.38544	0.000109767	76.0652	381.613	9.23411	65.6656	N/A	"conserved Plasmodium protein, unknown function"
PF3D7_0308700	-3.38445	1.36e-08	285.517	262.937	37.3533	45.349	N/A	"conserved Plasmodium protein, unknown function"
PF3D7_1321100	-3.37333	4.28e-09	168.139	347.14	22.1041	59.3314	N/A	"conserved Plasmodium protein, unknown function"
PF3D7_0707300	-3.36805	3.81e-08	3977.05	3828.78	497.025	682.059	RAMA	rhoptry-associated membrane antigen
PF3D7_1423100	-3.36618	2.19e-07	179.522	144.191	19.9625	27.1109	N/A	"ankyrin, putative"
PF3D7_0831600	-3.36161	2.21e-09	409.331	535.517	53.5885	82.2115	CLAG8	cytoadherence linked asexual protein 8
PF3D7_1206300	-3.35222	1.33e-08	56.538	105.631	6.51589	19.1347	N/A	"conserved Plasmodium protein, unknown function"
PF3D7_1400400	-3.32068	0.288591	0.516977	0	0	0.150802	RIF	rifin
PF3D7_0817700	-3.31498	1.6e-06	2102.01	1726.65	300.283	266.323	RON5	rhoptry neck protein 5
PF3D7_0701100	-3.31417	0.0450736	2.48166	0.953795	0.335617	0.335434	RIF	rifin
PF3D7_0620400	-3.31372	4.92e-08	182.427	194.621	26.2257	31.0529	MSP10	merozoite surface protein 10
PF3D7_0423300	-3.31271	1.41e-06	104.793	347.177	15.2082	58.7039	N/A	"conserved Plasmodium protein, unknown function"
PF3D7_0507300	-3.31269	3.63e-06	5.29618	10.8094	0.511154	1.60686	N/A	"conserved Plasmodium protein, unknown function"
PF3D7_0210600	-3.31036	1.9e-07	603.569	500.841	82.4285	80.5448	N/A	"conserved Plasmodium protein, unknown function"
PF3D7_0413400	-3.30652	0.000506758	8.72021	4.36734	1.02666	1.34039	VAR	"erythrocyte membrane protein 1 (PfEMP1), exon 1, pseudogene"
PF3D7_1463900	-3.29717	1.82e-09	754.609	1190.49	103.339	199.077	N/A	"EF-hand calcium-binding domain-containing protein, putative"
PF3D7_1118700	-3.2951	5.75e-08	953.256	820.186	127.001	147.455	MLC-B	myosin light chain B
PF3D7_0511600	-3.29177	0.00033154	50.3341	231.619	5.84759	46.3405	ARNP	apical rhoptry neck protein
PF3D7_0931900	-3.28129	4.96e-08	90.9897	105.036	13.7155	18.3669	AKLP2	adenylate kinase-like protein 2
PF3D7_0937000	-3.28047	0.50361	0.091516	0	0	0	N/A	"Plasmodium exported protein (PHISTb), unknown function"
PF3D7_1316200	-3.26888	8.49e-08	131.666	139.668	15.1257	31.3483	N/A	"ADP-ribosylation factor, putative"
PF3D7_0501600	-3.24466	6.43e-07	2100.75	1727.54	303.117	305.526	RAP2	rhoptry-associated protein 2
PF3D7_0212600	-3.24453	0.000196284	355.288	154.992	52.2368	30.2719	SPATR	secreted protein with altered thrombospondin repeat domain
PF3D7_0930200	-3.24442	1.82e-06	37.5411	90.9252	5.88582	18.4181	LRR8	leucine-rich repeat protein
PF3D7_1140400	-3.2434	0.000109489	5106.98	2366.56	751.522	392.047	N/A	"conserved Plasmodium protein, unknown function"
PF3D7_1137200	-3.24253	1.34e-08	155.704	243.039	20.611	44.2741	AEP	apical exonemal protein
PF3D7_0501500	-3.23879	3.6e-07	2016.12	1785.75	277.412	324.554	RAP3	rhoptry-associated protein 3
PF3D7_0620300	-3.23565	0.00778384	6.92272	101.391	0.812986	18.6918	N/A	"conserved Plasmodium protein, unknown function"
PF3D7_0902100	-3.23499	1.12e-05	296.094	186.215	42.2526	34.8279	FIKK9.2	"serine/threonine protein kinase, FIKK family"
PF3D7_0420500	-3.23454	0.00150273	21.5791	72.1193	2.06444	13.4907	N/A	"conserved Plasmodium protein, unknown function"
PF3D7_1136200	-3.23117	1.5e-05	957.089	580.799	144.592	99.6296	N/A	"conserved Plasmodium protein, unknown function"
PF3D7_0729800	-3.22574	0.041615	2.96072	28.9049	0	5.84779	N/A	"dynein light chain, putative"
PF3D7_1365600	-3.21018	2.4e-07	180.364	126.071	22.4412	18.0486	N/A	"DNA topoisomerase VI, b subunit, putative"
PF3D7_1412000	-3.2037	3.26e-08	91.539	154.395	16.5473	24.7889	N/A	"p1/s1 nuclease, putative"
PF3D7_0929400	-3.20217	1.05e-07	3822.84	4195.46	588.724	731.526	RhopH2	high molecular weight rhoptry protein 2
PF3D7_1400200	-3.19216	0.371229	0.407883	0.109664	0.070113	0	RIF	rifin
PF3D7_1136900	-3.17695	1.21e-07	57.8811	59.0439	8.42002	11.3547	SUB2	subtilisin-like protease 2
PF3D7_0919200	-3.17645	6.84e-08	188.774	202.369	30.121	36.1732	N/A	"PPPDE peptidase, putative"
PF3D7_1438400	-3.17249	6.45e-06	104.678	267.649	14.3246	53.7031	MCA2	metacaspase-like protein
PF3D7_0731500	-3.14923	3.46e-06	56.154	42.718	7.81023	8.40643	EBA175	erythrocyte binding antigen-175
PF3D7_0723300	-3.14708	2.18e-06	247.331	223.069	41.8716	40.031	N/A	"conserved Plasmodium protein, unknown function"
PF3D7_1410400	-3.14051	1.36e-05	7107.7	4485.04	1085.08	916.59	RAP1	rhoptry-associated protein 1
PF3D7_1040500	-3.13008	0.516872	0	0.450157	0	0	RIF	rifin
PF3D7_0621350	-3.12877	0.00163719	15.3986	33.4288	1.5096	6.67268	SYS1	"protein SYS1, putative"
PF3D7_1040700	-3.12562	0.517483	0.173908	0	0	0	RIF	rifin
PF3D7_1026600	-3.11388	5.31e-08	46.9384	51.3332	6.35958	12.8434	N/A	"conserved Plasmodium protein, unknown function"
PF3D7_0214900	-3.1095	1.06e-06	963.995	824.082	159.869	151.874	RON6	rhoptry neck protein 6
PF3D7_1017100	-3.10338	6.24e-08	540.739	970.186	84.212	195.992	RON12	rhoptry neck protein 12
PF3D7_1243400	-3.09266	0.00109428	11.2933	46.3591	1.69704	9.60107	N/A	"conserved Plasmodium protein, unknown function"
PF3D7_1344300	-3.09203	6.07e-05	84.756	375.381	16.4825	70.1352	N/A	"zinc finger protein, putative"
PF3D7_1310200	-3.09164	1.09e-06	888.439	759.159	147.111	143.224	N/A	"conserved Plasmodium protein, unknown function"
PF3D7_1009700	-3.09052	4.36e-06	898.434	714.842	149.235	139.899	N/A	"tubulin--tyrosine ligase, putative"
PF3D7_1129300	-3.08858	7.41e-07	71.9311	155.434	10.2375	36.376	N/A	"conserved Plasmodium protein, unknown function"
PF3D7_1348600	-3.08565	5.44e-07	590.417	457.002	89.8726	102.74	N/A	"conserved Plasmodium protein, unknown function"
PF3D7_0318700	-3.08549	0.00249027	23.5592	11.6303	3.54366	2.39847	N/A	"conserved Plasmodium protein, unknown function"
PF3D7_1037400	-3.08346	0.00022775	16.7153	59.219	1.90533	14.6849	N/A	"conserved Plasmodium protein, unknown function"
PF3D7_0528300	-3.07845	1.52e-05	186.92	133.075	31.2788	29.3307	N/A	"conserved Plasmodium protein, unknown function"
PF3D7_0411700	-3.06976	0.405809	0	1.35248	0	0	N/A	"conserved Plasmodium protein, unknown function"
PF3D7_0930500	-3.06869	1.23e-05	93.021	280.383	14.1807	61.0733	DGK1	"diacylglycerol kinase, putative"
PF3D7_1352100	-3.05448	2.47e-07	70.8172	124.06	9.55775	29.1541	ABCB6	"ABC transporter B family member 6, putative"
PF3D7_1313600	-3.04792	0.000805483	21.4014	116.867	2.94537	25.757	N/A	"conserved Plasmodium protein, unknown function"
PF3D7_1459900	-3.03546	7.14e-05	182.852	127.418	32.0038	23.2137	N/A	"conserved Plasmodium membrane protein, unknown function"
PF3D7_0418600	-3.02979	0.000110481	18.3817	76.4976	3.4534	14.0811	N/A	"regulator of chromosome condensation, putative"
PF3D7_0614600	-3.02828	0.0379526	0.903492	34.1705	0.051806	6.84395	N/A	"conserved Plasmodium protein, unknown function"
PF3D7_0908500	-3.02275	3.32e-08	137.667	168.357	22.7605	35.1369	N/A	"conserved Plasmodium protein, unknown function"
PF3D7_0501700	-3.01775	0.0313525	0.218651	7.79564	0.240118	1.34361	N/A	"anaphase promoting complex subunit, putative"
PF3D7_1308000	-3.01238	3.24e-08	300.475	475.508	48.6428	103.381	N/A	"conserved Plasmodium membrane protein, unknown function"
PF3D7_1014900	-3.0118	2.77e-07	200.553	393.604	31.9364	91.0786	N/A	"conserved Plasmodium protein, unknown function"
PF3D7_0419400	-3.00439	8.72e-08	76.754	145.727	13.7545	29.1234	N/A	"conserved Plasmodium protein, unknown function"
PF3D7_0811700	-3.00128	1.84e-06	11.0418	20.8756	1.7466	4.09574	N/A	"conserved Plasmodium protein, unknown function"
PF3D7_1468400	-2.99024	1.26e-07	85.1659	118.368	16.0017	25.507	D13	"zinc finger protein, putative"
PF3D7_1003000	-2.98325	0.00140542	35.1441	210.105	4.92262	46.5741	N/A	"conserved Plasmodium protein, unknown function"
PF3D7_1206000	-2.97203	0.000135875	1324.97	778.332	227.259	188.192	SHLP2	shewanella-like protein phosphatase 2
PF3D7_0614100	-2.97051	2.35e-05	50.5309	142.303	7.95268	33.694	N/A	"conserved Plasmodium protein, unknown function"
PF3D7_1236900	-2.97002	5.92e-05	838.146	478.96	159.157	93.4031	N/A	"conserved Plasmodium protein, unknown function"
PF3D7_1003400	-2.96125	0.000303712	30.2281	149.181	6.5033	31.9716	N/A	"conserved Plasmodium protein, unknown function"
PF3D7_1452000	-2.95769	1.22e-07	280.066	341.501	47.8389	80.2766	RON2	rhoptry neck protein 2
PF3D7_0419700	-2.95165	0.00319455	102.825	679.672	13.204	163.591	Pf34	apical merozoite protein
PF3D7_0917300	-2.94202	4.36e-05	322.454	237.306	56.8454	50.7116	N/A	"conserved Plasmodium membrane protein, unknown function"
PF3D7_1037500	-2.94023	1.27e-06	199.404	207.586	35.3963	48.6227	DYN2	dynamin-like protein
PF3D7_1361400	-2.93827	0.000137314	160.7	309.183	21.2495	76.7361	ADF2	actin-depolymerizing factor 2
PF3D7_0621100	-2.93108	4.99e-07	356.619	391.783	63.6754	89.0836	N/A	"conserved Plasmodium protein, unknown function"
PF3D7_1018200	-2.91913	8.47e-08	236.534	360.107	39.4025	88.3997	PPP8	"serine/threonine protein phosphatase 8, putative"
PF3D7_1359800	-2.909	2.9e-05	156.89	86.2982	25.1834	21.7068	N/A	"ADP-ribosylation factor, putative"
PF3D7_0318500	-2.90585	2.5e-05	23.4911	77.6662	4.89469	16.3385	N/A	"conserved Plasmodium protein, unknown function"
PF3D7_1252100	-2.89307	2.35e-05	272.349	777.506	47.3648	180.177	RON3	rhoptry neck protein 3
PF3D7_1240700	-2.89297	0.549838	0	0	0.073749	0	RIF	"rifin, pseudogene"
PF3D7_0217500	-2.88993	2.93e-07	836.156	1254.37	173.656	250.915	CDPK1	calcium-dependent protein kinase 1
PF3D7_0905400	-2.88809	8.04e-05	16635.3	11525.8	3191.23	2445.49	RhopH3	high molecular weight rhoptry protein 3
PF3D7_1222700	-2.88774	0.000266521	2878.25	1554.56	574.187	337.254	GAP45	glideosome-associated protein 45
PF3D7_0206900	-2.88276	0.000146897	254.713	172.587	47.5404	43.1048	MSP5	merozoite surface protein 5
PF3D7_1415100	-2.88246	4.36e-06	49.7305	62.6275	7.55277	17.9199	N/A	"conserved Plasmodium protein, unknown function"
PF3D7_0528400	-2.88031	9.71e-07	965.749	932.849	173.674	208.625	DHHC7	palmitoyltransferase DHHC7
PF3D7_1143100	-2.87462	3.1e-05	31.38	102.389	7.24608	21.2408	AP2-O	"AP2 domain transcription factor AP2-O, putative"
PF3D7_1440900	-2.87104	6.91e-06	300.233	278.787	57.5842	61.2201	N/A	"conserved Plasmodium protein, unknown function"
PF3D7_1116000	-2.86986	6.57e-06	1151.94	1261.7	238.716	237.929	RON4	rhoptry neck protein 4
PF3D7_1361500	-2.86969	0.000347575	1609.83	802.887	302.682	174.678	N/A	"conserved Plasmodium protein, unknown function"
PF3D7_1233700	-2.86843	0.000159044	13.9494	40.1374	2.48011	9.25652	N/A	"homocysteine S-methyltransferase, putative"
PF3D7_1417400	-2.8634	6.94e-05	19.2836	67.7597	3.82117	15.9815	EPAC	"rap guanine nucleotide exchange factor, putative, pseudogene"
PF3D7_1022700	-2.86151	1.68e-05	628.355	517.367	119.689	116.567	N/A	"phospholipid scramblase, putative"
PF3D7_0934800	-2.85804	6.44e-06	3988.1	3277.18	738.956	746.254	PKAc	cAMP-dependent protein kinase catalytic subunit
PF3D7_0405300	-2.85625	0.000118368	4.593	2.83052	0.608673	1.35318	LISP2	"liver specific protein 2, putative"
PF3D7_1431400	-2.85594	7.24e-07	379.439	390.288	72.8479	89.6443	N/A	"conserved Plasmodium protein, unknown function"
PF3D7_0833400	-2.84932	0.185619	0.767015	0.588715	0.186367	0	RIF	rifin
PF3D7_1307900	-2.8355	0.00335061	44.5214	277.303	7.30544	67.3623	N/A	"tripartite motif protein, putative"
PF3D7_0916000	-2.82872	1.56e-06	246.536	449.993	46.2593	110.778	MFS2	"major facilitator superfamily domain-containing protein, putative"
PF3D7_0508500	-2.82244	7.51e-06	171.135	172.258	34.4682	39.6713	RCC1	guanidine nucleotide exchange factor
PF3D7_1035300	-2.81687	1.74e-06	305.388	322.278	60.9706	76.8209	GLURP	glutamate-rich protein
PF3D7_1217400	-2.81403	4.08e-07	117.555	158.432	22.066	40.3662	N/A	"conserved Plasmodium protein, unknown function"
PF3D7_1401600	-2.80973	8.76e-06	1604.26	1468.95	317.648	344.619	N/A	"Plasmodium exported protein (PHISTb), unknown function"
PF3D7_1335100	-2.80837	8.88e-05	6385.77	4293.18	1277.91	1052.94	MSP7	merozoite surface protein 7
PF3D7_1478900	-2.7995	6.74e-06	179	185.404	35.2521	45.9658	N/A	unspecified product
PF3D7_0410000	-2.79251	1.04e-05	131.568	130.142	26.3134	32.5275	EVP1	erythrocyte vesicle protein 1
PF3D7_1469200	-2.78949	1.43e-06	202.607	238.642	40.7088	59.4908	SHLP1	"shewanella-like protein phosphatase 1, putative"
PF3D7_0920700	-2.76511	5.07e-07	261.143	443.584	55.3601	103.233	N/A	"conserved Plasmodium protein, unknown function"
PF3D7_1437300	-2.76447	5.52e-07	904.422	927.57	165.497	264.616	N/A	"conserved Plasmodium protein, unknown function"
PF3D7_1031400	-2.76426	4.74e-07	161.564	201.246	25.792	51.7088	N/A	"OTU domain-containing protein, putative"
PF3D7_1206400	-2.7573	0.0249417	3.20321	27.2492	0.648259	7.14573	N/A	"rhodanese like protein, putative"
PF3D7_1140600	-2.75669	0.00465898	9.32523	65.0135	1.73519	16.4372	N/A	"conserved Plasmodium protein, unknown function"
PF3D7_0905500	-2.75393	4.21e-05	195.252	487.73	38.4073	128.724	N/A	"conserved Plasmodium protein, unknown function"
PF3D7_0500200	-2.74703	0.570947	0	3.60728	0	0.500271	N/A	"erythrocyte membrane protein 1 (PfEMP1), pseudogene"
PF3D7_0407800	-2.74007	4.44e-07	391.916	581.189	82.2426	149.854	N/A	"conserved Plasmodium protein, unknown function"
PF3D7_1322600	-2.73862	1.18e-05	104.198	127.034	22.3753	31.9922	N/A	"conserved Plasmodium protein, unknown function"
PF3D7_1019900	-2.73829	1.97e-06	205.683	263.318	49.7191	67.8838	ATG8	autophagy-related protein 8
PF3D7_1115900	-2.73559	4.93e-05	464.574	381.145	95.9696	78.0535	DHHC9	palmitoyltransferase DHHC9
PF3D7_1019100	-2.73547	1.55e-05	53.3857	114.155	9.94657	31.5604	N/A	"conserved Plasmodium protein, unknown function"
PF3D7_0811600	-2.73023	8.69e-07	283.447	343.848	54.8827	94.3615	N/A	"conserved Plasmodium protein, unknown function"
PF3D7_0929600	-2.72716	0.00051078	185.968	92.1981	35.112	25.9498	N/A	"G2 protein, putative"
PF3D7_0713800	-2.72405	0.00254736	59.6444	297.461	9.59507	83.0009	NELFA	"negative elongation factor A, putative"
PF3D7_1227700	-2.72041	1.05e-05	306.112	277.215	58.9735	78.3054	N/A	"conserved Plasmodium protein, unknown function"
PF3D7_1035100	-2.71661	5.35e-05	461.38	400.857	100.359	100.962	N/A	"probable protein, unknown function"
PF3D7_0621400	-2.71233	0.000151049	40.8469	25.3585	7.08559	9.53809	ALV7	Pf77 protein
PF3D7_1341500	-2.71188	4.08e-05	168.268	160.712	36.2941	36.6908	ISC1	"inner membrane complex suture component, putative"
PF3D7_0106000	-2.71123	1.98e-05	152.232	354.748	27.824	101.797	N/A	"conserved Plasmodium protein, unknown function"
PF3D7_0410100	-2.7055	0.411048	0	2.8494	0	0.111887	N/A	tRNA Serine
PF3D7_1015000	-2.70504	1.01e-05	147.631	140.564	32.0114	40.9426	N/A	"FAD synthetase, putative"
PF3D7_0612700	-2.70476	0.000325719	1298.53	778.359	278.275	206.25	P12	6-cysteine protein
PF3D7_1334900	-2.70384	0.00462561	90.7456	307.559	16.1061	80.0498	N/A	"MSP7-like protein, fragment, pseudogene"
PF3D7_1125800	-2.69875	0.000897999	153.203	84.9744	32.5718	20.5033	N/A	"kelch domain-containing protein, putative"
PF3D7_1030900	-2.69704	0.00128267	214.787	95.1022	41.6687	28.5655	P28	28 kDa ookinete surface protein
PF3D7_1146600	-2.694	8.33e-07	213.753	265.191	42.9994	79.0233	ORP1	"oocyst rupture protein 1, putative"
PF3D7_1025900	-2.6917	8.66e-06	657.858	528.976	130.345	154.582	N/A	"conserved Plasmodium protein, unknown function"
PF3D7_1345600	-2.68991	0.000140695	1231.98	848.959	271.489	193.143	N/A	inner membrane complex protein
PF3D7_0609700	-2.6798	1.17e-06	100.634	155.833	20.61	45.7638	N/A	"conserved Plasmodium protein, unknown function"
PF3D7_0214700	-2.67736	4.51e-06	129.086	205.265	26.6445	56.1553	N/A	"conserved Plasmodium protein, unknown function"
PF3D7_0308100	-2.67726	8.89e-07	209.949	289.746	40.8049	82.998	N/A	"zinc finger protein, putative"
PF3D7_0426000	-2.67428	0.0128225	1.57858	0.629211	0.265229	0.343606	VAR	"erythrocyte membrane protein 1, PfEMP1"
PF3D7_1107800	-2.6736	1.78e-05	183.787	506.867	47.5645	121.509	ApiAP2	"AP2 domain transcription factor, putative"
PF3D7_0930300	-2.67233	7.48e-07	6252.54	9604.92	1308.54	2650.75	MSP1	merozoite surface protein 1
PF3D7_1449600	-2.66075	0.0137135	22.619	199.236	2.75539	61.2369	N/A	"conserved Plasmodium protein, unknown function"
PF3D7_1112900	-2.65209	0.00113312	29.8756	75.7787	6.36584	18.7795	N/A	"conserved Plasmodium protein, unknown function"
PF3D7_0421300	-2.65145	0.0159143	1.46968	0.633375	0.238443	0.287168	VAR	"erythrocyte membrane protein 1, PfEMP1"
PF3D7_1219300	-2.65108	0.165631	0.168463	0.059198	0.04509	0.065836	VAR	"erythrocyte membrane protein 1, PfEMP1"
PF3D7_1016000	-2.65043	3.68e-05	47.1625	105.185	9.87944	28.4289	N/A	"conserved Plasmodium protein, unknown function"
PF3D7_1246300	-2.64804	1.14e-06	348.883	496.216	76.5434	138.507	N/A	"conserved Plasmodium protein, unknown function"
PF3D7_1307500	-2.64611	3.6e-05	98.4045	129.032	25.2796	36.8003	N/A	"conserved Plasmodium protein, unknown function"
PF3D7_0819600	-2.64549	0.000280537	1150.72	654.34	229.672	202.568	N/A	"conserved Plasmodium protein, unknown function"
PF3D7_0409800	-2.63601	2.75e-06	252.045	401.982	45.5209	123.061	N/A	"zinc finger protein, putative"
PF3D7_1440400	-2.61488	2.17e-06	89.9783	141.797	20.8385	41.7726	N/A	"conserved Plasmodium protein, unknown function"
PF3D7_1327500	-2.61292	0.000603685	22.2543	62.8904	3.94079	18.2954	N/A	"conserved Plasmodium protein, unknown function"
PF3D7_0206800	-2.61075	0.00896978	31051	9596.21	7052.06	2309.34	MSP2	merozoite surface protein 2
PF3D7_0405200	-2.60895	0.000325671	974.156	579.601	203.517	176.915	MAg-1	ag-1 blood stage membrane protein homologue
PF3D7_1128900	-2.60647	2.02e-05	842.472	809.063	194.825	214.91	N/A	"conserved Plasmodium protein, unknown function"
PF3D7_0935800	-2.59594	0.000593795	2903.19	2047.63	669.325	522.743	CLAG9	cytoadherence linked asexual protein 9
PF3D7_0210700	-2.59393	1.08e-05	61.2019	106.176	15.4048	26.3447	SYN17	"syntaxin, Qa-SNARE family"
PF3D7_0907500	-2.59245	0.000139974	984.045	566.449	240.624	135.329	N/A	"conserved Plasmodium protein, unknown function"
PF3D7_1420200	-2.57283	4.37e-06	67.562	120.112	14.3216	34.4526	N/A	"tetratricopeptide repeat protein, putative"
PF3D7_1100800	-2.57242	0.0963789	1.9029	3.36767	0.275766	1.13733	MC-2TM	Pfmc-2TM Maurer's cleft two transmembrane protein
PF3D7_1361800	-2.56596	0.00187283	1495.1	858.149	357.514	218.165	GAC	glideosome-associated connector
PF3D7_0203100	-2.5659	0.000152323	13.5674	39.8411	3.15998	11.686	N/A	"protein kinase, putative"
PF3D7_1034700	-2.55994	0.00117944	427.557	277.788	105.227	71.3983	N/A	"ADP-ribosylation factor, putative"
PF3D7_1362800	-2.55964	4.5e-06	37.9684	66.141	9.02383	20.9117	N/A	"conserved Plasmodium protein, unknown function"
PF3D7_1303500	-2.55878	2.55e-06	236.672	329.457	50.0431	101.838	NHE	"sodium/hydrogen exchanger, Na+, H+ antiporter"
PF3D7_API05200	-2.5586	0.607257	0	0.867239	0	0.502631	N/A	tRNA Valine
PF3D7_API04800	-2.5586	0.607257	0	0	0	0	N/A	tRNA Threonine
PF3D7_API03700	-2.5586	0.607257	0	2.01423	0	0	N/A	tRNA Glycine
PF3D7_API03500	-2.5586	0.607257	0	0.751787	0	0.105863	ORF129	"probable protein, unknown function"
PF3D7_API03200	-2.5586	0.607257	0	5.79092	0	2.71137	N/A	tRNA Glutamine
PF3D7_API01900	-2.5586	0.607257	0	5.47775	0	2.95632	RPS17	apicoplast ribosomal protein S17
PF3D7_1464800	-2.5586	0.607257	0	0.04527	0	0	N/A	"conserved Plasmodium protein, unknown function"
PF3D7_1373300	-2.5586	0.607257	0	0	0	0	RIF	rifin
PF3D7_1339200	-2.5586	0.607257	0	0	0	0	N/A	tRNA Proline
PF3D7_1300700	-2.5586	0.607257	0	0	0	0	RIF	rifin
PF3D7_0711600	-2.5586	0.607257	0.08782	0	0	0	N/A	Plasmodium RNA of unknown function RUF6
PF3D7_0700900	-2.5586	0.607257	0	0	0	0	N/A	"RESA-like protein, pseudogene"
PF3D7_0533000	-2.5586	0.607257	0	0	0	0	RIF	"rifin, pseudogene"
PF3D7_0532900	-2.5586	0.607257	0	0	0	0	RIF	rifin
PF3D7_0410200	-2.5586	0.607257	0	0	0	0	N/A	tRNA Isoleucine
PF3D7_0309400	-2.5586	0.607257	0	0.671411	0	0	N/A	small nucleolar RNA Me18S-Um1356
PF3D7_0219000	-2.5586	0.607257	0	0	0	0	N/A	small nucleolar RNA snoR01
PF3D7_1133400	-2.55207	0.00347586	738.949	333.078	173.65	86.6627	AMA1	apical membrane antigen 1
PF3D7_1247700	-2.55086	0.000395968	47.5987	140.132	9.28623	42.718	N/A	"conserved Plasmodium protein, unknown function"
PF3D7_1005800	-2.54469	0.023826	21.9051	278.762	6.29331	72.7134	N/A	"conserved Plasmodium membrane protein, unknown function"
PF3D7_1142900	-2.53759	0.0492404	5.53929	91.8947	1.317	28.1173	N/A	"conserved Plasmodium protein, unknown function"
PF3D7_1004600	-2.53149	1.85e-05	61.7409	108.549	12.0799	33.5578	N/A	"conserved Plasmodium membrane protein, unknown function"
PF3D7_0917400	-2.529	6.82e-06	56.9787	69.5187	11.2062	22.4005	N/A	"conserved Plasmodium protein, unknown function"
PF3D7_1458300	-2.52374	4.68e-06	121.804	172.208	28.9642	51.3998	N/A	"conserved Plasmodium protein, unknown function"
PF3D7_0630400	-2.52005	3.56e-05	66.9509	133.744	14.6684	47.041	N/A	"conserved Plasmodium protein, unknown function"
PF3D7_1235200	-2.51849	0.000509846	419.616	319.892	100.875	83.93	VP2	V-type K+-independent H+-translocating inorganic pyrophosphatase
PF3D7_0305200	-2.51293	4.51e-06	166.623	215.108	35.429	69.6495	N/A	"conserved Plasmodium protein, unknown function"
PF3D7_0802600	-2.51124	4.31e-06	257.878	348.918	60.8446	107.368	ACbeta	adenylyl cyclase beta
PF3D7_1133300	-2.50962	3.27e-05	177.095	321.566	40.698	108.052	N/A	"LEM3/CDC50 family protein, putative"
PF3D7_1460600	-2.48849	8.85e-05	108.251	159.019	23.7951	47.0723	ISP3	inner membrane complex sub-compartment protein 3
PF3D7_0913800	-2.48775	0.00196897	142.456	72.5535	38.9916	18.7616	N/A	"conserved Plasmodium protein, unknown function"
PF3D7_1035600	-2.48482	0.000314553	235.499	172.353	55.2019	55.1358	H101	merozoite surface protein
PF3D7_1461400	-2.47389	0.000106638	400.953	373.246	110.391	104.057	N/A	"conserved Plasmodium protein, unknown function"
PF3D7_1118400	-2.46952	0.000162424	428.912	363.411	101.356	116.463	N/A	"haloacid dehalogenase-like hydrolase, putative"
PF3D7_1310600	-2.46695	0.00574235	2799.64	1118.83	700.755	296.646	RAB5b	ras-related protein Rab-5B
PF3D7_1331000	-2.46677	0.00152874	12.2958	37.905	2.82312	12.1837	N/A	"protein kinase, putative"
PF3D7_0214600	-2.46423	4.83e-05	17.4585	37.3786	4.48533	11.7709	N/A	"serine/threonine protein kinase, putative"
PF3D7_1209500	-2.45818	0.0001445	90.375	107.622	24.3279	25.1215	PDE1	cGMP-specific phosphodiesterase
PF3D7_API02600	-2.45306	0.516785	0	34.6854	0	16.6058	RPS11	apicoplast ribosomal protein S11
PF3D7_1416000	-2.45055	0.219098	1.06873	6.02696	0	3.0327	N/A	"conserved Plasmodium protein, unknown function"
PF3D7_0810900	-2.44802	4.15e-05	267.262	403.325	67.7629	127.085	N/A	"conserved Plasmodium protein, unknown function"
PF3D7_1223100	-2.44632	0.000894881	3851.49	2453.12	968.612	779.433	PKAr	cAMP-dependent protein kinase regulatory subunit
PF3D7_1331100	-2.44264	0.000399836	294.838	228.424	71.6465	71.9361	POLQ	"DNA polymerase theta, putative"
PF3D7_0604100	-2.44072	0.00144094	134.116	451.441	26.9884	156.539	SIP2	AP2 domain transcription factor
PF3D7_1422200	-2.43931	0.0218771	30.2286	244.982	6.08746	80.557	N/A	"conserved Plasmodium protein, unknown function"
PF3D7_0522600	-2.43819	4.01e-05	114.836	260.829	33.5043	76.4811	N/A	inner membrane complex protein
PF3D7_1436600	-2.43366	0.00124347	543.98	357.695	141.365	102.227	PKG	cGMP-dependent protein kinase
PF3D7_1246400	-2.42572	0.00391226	1335.76	606.42	353.739	170.431	MTIP	myosin A tail domain interacting protein
PF3D7_1031000	-2.42494	0.00634066	72.0753	32.6979	17.5444	10.2963	P25	25 kDa ookinete surface antigen precursor
PF3D7_0934600	-2.42395	0.0611248	9.08012	64.4116	1.36125	24.146	N/A	"conserved Plasmodium protein, unknown function"
PF3D7_1110100	-2.42395	0.000232966	77.719	206.476	19.5333	63.6415	N/A	"conserved Plasmodium protein, unknown function"
PF3D7_1232500	-2.42355	3.78e-05	127.508	247.319	27.8722	87.4639	N/A	"CG2-related protein, putative"
PF3D7_0105400	-2.4209	0.000137585	1107.39	848.779	300.545	274.327	N/A	"conserved Plasmodium protein, unknown function"
PF3D7_1021800	-2.41522	8.54e-06	320.19	451.003	81.0248	150.396	SEA1	schizont egress antigen-1
PF3D7_0407700	-2.3969	1.43e-05	123.886	198.172	29.8589	64.5892	N/A	"conserved Plasmodium protein, unknown function"
PF3D7_1449100	-2.39662	1.12e-05	228.384	293.029	55.946	94.9992	N/A	"conserved Plasmodium protein, unknown function"
PF3D7_1013200	-2.39623	3.01e-05	110.283	181.195	25.5106	65.1296	N/A	"conserved Plasmodium protein, unknown function"
PF3D7_0402800	-2.39317	0.622509	0.045238	0	0.018589	0	N/A	"erythrocyte membrane protein 1 (PfEMP1), pseudogene"
PF3D7_0207000	-2.38756	0.00570743	6514.94	2645.48	1724.45	892.756	MSP4	merozoite surface protein 4
PF3D7_1000700	-2.3861	0.632452	0	0	0	0	N/A	"Plasmodium exported protein (PHISTa), unknown function, pseudogene"
PF3D7_0700400	-2.3861	0.632452	0.10921	0	0	0	N/A	stevor
PF3D7_0632300	-2.3861	0.632452	0	0	0	0	RIF	rifin
PF3D7_0421500	-2.3861	0.632452	0	0	0	0	RIF	"rifin, pseudogene"
PF3D7_0222800	-2.3861	0.632452	0.107777	0	0	0	N/A	stevor
PF3D7_1343800	-2.38394	0.0234965	14.732	139.366	3.82677	46.3685	N/A	"conserved Plasmodium protein, unknown function"
PF3D7_0720700	-2.38056	0.000737212	98.3955	271.342	21.2062	100.447	N/A	"phosphoinositide-binding protein, putative"
PF3D7_0314800	-2.37316	0.010233	15.3179	61.55	3.48434	22.3904	N/A	"conserved Plasmodium protein, unknown function"
PF3D7_1318000	-2.36985	0.000565735	29.0648	92.9423	9.04396	30.6108	N/A	"conserved Plasmodium membrane protein, unknown function"
PF3D7_1315300	-2.36052	0.000161183	109.268	224.027	28.8964	76.0577	N/A	"conserved Plasmodium protein, unknown function"
PF3D7_1441300	-2.34496	0.00187619	30.43	101.893	8.28153	34.3294	N/A	"serine/threonine protein kinase, putative"
PF3D7_1145000	-2.34238	8.49e-05	45.9047	44.5983	11.66	17.9882	N/A	"conserved Plasmodium protein, unknown function"
PF3D7_0507200	-2.34057	0.0285684	14.4341	157.179	4.36301	52.1152	SUB3	subtilisin-like protease 3
PF3D7_1343100	-2.33895	0.00590462	208.727	709.143	35.7903	270.614	N/A	"conserved Plasmodium protein, unknown function"
PF3D7_0802800	-2.32771	0.000961783	735.663	535.314	200.739	172.347	CNA	serine/threonine protein phosphatase 2B catalytic subunit A
PF3D7_1021700	-2.32655	0.0164943	18.2902	121.209	4.37488	42.8241	N/A	"conserved Plasmodium membrane protein, unknown function"
PF3D7_1373500	-2.3261	0.0158034	81.2595	30.4332	21.9756	7.76594	VAR	"erythrocyte membrane protein 1, PfEMP1"
PF3D7_0704500	-2.3244	0.00013733	188.763	395.943	44.358	149.167	N/A	"serine/threonine protein kinase, putative"
PF3D7_0415800	-2.32276	6.19e-05	24.5019	33.229	7.06672	13.5407	N/A	"RING zinc finger protein, putative"
PF3D7_1114900	-2.32153	0.00119469	29.4067	95.3297	7.35706	34.7401	N/A	"conserved Plasmodium protein, unknown function"
PF3D7_0321400	-2.32045	8.07e-05	532.777	646.969	157.725	206.829	N/A	"protein kinase, putative"
PF3D7_1476300	-2.31886	2.84e-05	550.874	786.595	155.832	261.961	N/A	"Plasmodium exported protein (PHISTb), unknown function"
PF3D7_0531100	-2.31298	0.000240054	27.1017	61.7724	7.06611	21.5194	N/A	"conserved Plasmodium protein, unknown function"
PF3D7_1312800	-2.31211	0.0011976	51.2602	158.583	13.0925	59.6106	N/A	"conserved Plasmodium protein, unknown function"
PF3D7_0307300	-2.30886	0.0325395	3.17077	7.95321	0.648542	4.2293	EB1	"microtubule-associated protein RP/EB family, putative"
PF3D7_1366100	-2.30451	0.00137094	131.584	80.7494	37.9175	24.4687	DIP13	"DIP13 homolog, putative"
PF3D7_1413700	-2.30138	5.33e-05	28.7009	39.3303	7.6126	14.6738	N/A	"conserved Plasmodium protein, unknown function"
PF3D7_1449200	-2.30112	2.47e-05	7290.12	8078.11	2413.85	2717.77	N/A	"conserved Plasmodium protein, unknown function"
PF3D7_0314900	-2.29443	3.94e-05	75.9572	111.997	20.2079	40.4722	N/A	"conserved Plasmodium membrane protein, unknown function"
PF3D7_1138000	-2.29384	0.0616793	13.8628	225.95	3.07485	82.321	N/A	"conserved Plasmodium protein, unknown function"
PF3D7_1356300	-2.28977	0.00683959	3581.54	1582.25	1025.6	479.395	N/A	"ubiquitin-conjugating enzyme E2, putative"
PF3D7_0931600	-2.28637	0.222709	0	3.25424	0.159184	1.10457	N/A	"conserved protein, unknown function"
PF3D7_1409400	-2.2838	4.19e-05	1512.86	2126.07	470.76	657.615	N/A	"conserved Plasmodium membrane protein, unknown function"
PF3D7_1321500	-2.28081	2.77e-05	669.556	755.06	180.793	265.849	PDEbeta	"3',5'-cyclic nucleotide phosphodiesterase, putative"
PF3D7_0206700	-2.27952	0.00279917	331.032	218.101	91.2908	74.1686	ADSL	adenylosuccinate lyase
PF3D7_0508000	-2.27872	0.00775781	2116.8	1100.45	601.678	348.338	P38	6-cysteine protein
PF3D7_0920500	-2.26673	0.00738722	1399.55	562.867	393.862	181.547	N/A	"ADP-ribosylation factor, putative"
PF3D7_1209600	-2.26531	0.000607652	23.3869	27.8435	6.66953	9.98416	PBGD	porphobilinogen deaminase
PF3D7_1304200	-2.26323	0.000174713	28.6356	47.7217	8.77846	14.612	MIT2	"CorA-like Mg2+ transporter protein, putative"
PF3D7_0406400	-2.26055	0.00404217	414.672	220.24	115.777	89.9924	cGloII	cytosolic glyoxalase II
PF3D7_0810300	-2.25818	3.81e-05	624.257	832.713	187.814	282.291	PPM5	"protein phosphatase PPM5, putative"
PF3D7_1327400	-2.25592	0.000201462	278.66	429.082	58.3433	189.423	N/A	"conserved Plasmodium protein, unknown function"
PF3D7_0703600	-2.25435	0.00402951	1920.7	837.53	506.65	366.447	N/A	"conserved Plasmodium protein, unknown function"
PF3D7_0932100	-2.25035	3.45e-05	283.465	382.732	85.1725	135.592	N/A	"protein MAM3, putative"
PF3D7_1359700	-2.24771	0.0361972	5.56909	55.5426	1.44297	22.175	N/A	"conserved Plasmodium protein, unknown function"
PF3D7_1354200	-2.24663	0.000133433	151.056	271.991	37.664	111.361	IP5P	"inositol-polyphosphate 5-phosphatase, putative"
PF3D7_0423500	-2.23663	0.000896426	593.226	1933.24	225.492	612.55	GAPM2	glideosome associated protein with multiple membrane spans 2
PF3D7_0425900	-2.23535	0.171714	2.83105	0.346202	0.391085	0.765872	RIF	rifin
PF3D7_1229300	-2.23155	0.0145966	65.8699	340.85	16.2054	142.615	N/A	"conserved Plasmodium protein, unknown function"
PF3D7_0508900	-2.22535	5.48e-05	251.093	340.063	70.5258	128.074	N/A	"conserved Plasmodium protein, unknown function"
PF3D7_1028900	-2.21962	0.000284409	73.635	77.0217	22.3088	26.2299	IMC1m	"inner membrane complex protein 1m, putative"
PF3D7_0105300	-2.21766	0.00301163	398.396	1332.08	121.67	476.477	CAP	cyclase-associated protein
PF3D7_1432200	-2.21367	0.000366031	32.1948	69.6107	9.0354	26.3083	N/A	"conserved Plasmodium protein, unknown function"
PF3D7_0412700	-2.21121	0.167082	0.264716	0.188364	0.074826	0.055789	VAR	"erythrocyte membrane protein 1, PfEMP1"
PF3D7_0611600	-2.20932	8.37e-05	208.534	318.988	53.0085	136.086	N/A	"conserved Plasmodium protein, unknown function"
PF3D7_1218300	-2.20781	0.000122505	201.808	238.61	55.8052	88.5035	AP2-MU	"AP-2 complex subunit mu, putative"
PF3D7_1119700	-2.20764	0.0120199	27.8165	123.511	7.77762	49.9737	N/A	"conserved Plasmodium protein, unknown function"
PF3D7_1243900	-2.20419	0.000105305	84.4652	100.368	25.2488	34.733	DOC2	double C2-like domain-containing protein
PF3D7_0704400	-2.20357	7.71e-05	128.564	156.394	36.3841	61.4416	N/A	"phosphoinositide-binding protein, putative"
PF3D7_1007200	-2.20148	0.00357687	655.139	392.092	195.763	138.002	N/A	"rhoGAP GTPase, putative"
PF3D7_1320700	-2.19921	0.000350605	101.702	228.79	29.3861	88.6218	N/A	"conserved Plasmodium protein, unknown function"
PF3D7_1007400	-2.19851	0.000431299	89.3349	184.543	28.3712	62.675	N/A	"conserved Plasmodium protein, unknown function"
PF3D7_0321100	-2.19836	0.00189667	39.2803	124.327	11.9405	46.5925	N/A	"conserved Plasmodium protein, unknown function"
PF3D7_0515700	-2.1968	0.0118644	8674.44	4044.89	2664.35	1304.17	GAP40	"glideosome-associated protein 40, putative"
PF3D7_0420600	-2.19607	0.000169936	134.758	257.654	38.4056	107.51	N/A	"conserved Plasmodium protein, unknown function"
PF3D7_0717600	-2.1924	0.00267553	121.076	322.594	36.0329	129.098	N/A	"conserved Plasmodium protein, unknown function"
PF3D7_1316600	-2.19131	0.000611627	378.488	332.389	109.689	131.532	CCT	choline-phosphate cytidylyltransferase
PF3D7_0724900	-2.19111	0.040109	0.54635	6.11863	0.322764	1.97172	N/A	"kinesin-19, putative"
PF3D7_1254200	-2.19109	0.625578	0.186462	0.185019	0.200496	0	RIF	rifin
PF3D7_0919900	-2.18957	0.000701799	128.897	331.138	38.7533	126.409	N/A	"regulator of chromosome condensation, putative"
PF3D7_1446100	-2.18937	0.0219969	3.42193	11.2082	0.830789	3.73939	N/A	"conserved Plasmodium protein, unknown function"
PF3D7_API02200	-2.18865	0.639498	0	1.2665	0	0.503705	RPL6	apicoplast ribosomal protein L6
PF3D7_API02100	-2.18865	0.639498	0	0.673097	0	0.30523	RPS8	apicoplast ribosomal protein S8
PF3D7_1323700	-2.18748	0.00175825	3706.97	2860.68	1179.74	900.89	GAPM1	glideosome associated protein with multiple membrane spans 1
PF3D7_0730600	-2.1853	0.643857	0	0.487462	0	0.488763	N/A	tRNA Valine
PF3D7_1236800	-2.18508	0.000428847	78.5877	197.86	30.2213	112.231	N/A	"protein-S-isoprenylcysteine O-methyltransferase, putative"
PF3D7_0320500	-2.18328	9.23e-05	295.253	513.821	89.0007	193.118	Nico	"nicotinamidase, putative"
PF3D7_0613600	-2.18154	0.000212714	55.9739	60.8285	17.419	26.0733	N/A	"conserved Plasmodium protein, unknown function"
PF3D7_1201200	-2.17949	0.00364539	197.054	124.367	63.5977	40.0122	N/A	"Plasmodium exported protein (PHISTa-like), unknown function"
PF3D7_0212900	-2.17948	0.00226969	947.678	615.357	289.286	230.654	N/A	"leucyl/phenylalanyl-tRNA--protein transferase, putative"
PF3D7_1238600	-2.17827	0.00208282	746.041	578.587	236.82	201.395	NSM	sphingomyelin phosphodiesterase
PF3D7_0828600	-2.17242	0.000209638	333.398	284.934	101.002	107.479	FT1	folate transporter 1
PF3D7_0315900	-2.16821	0.1351	1.45477	2.42862	0.334615	1.15438	N/A	"conserved Plasmodium protein, unknown function"
PF3D7_0404900	-2.16049	0.00676377	1038.69	564.112	319.041	201.368	P41	6-cysteine protein
PF3D7_0900100	-2.1592	0.0223371	29.4821	9.41206	8.42619	3.45324	VAR	"erythrocyte membrane protein 1, PfEMP1"
PF3D7_0311400	-2.15592	0.000755935	3.24884	6.46504	0.947766	2.39877	N/A	"protein kinase, putative"
PF3D7_1342600	-2.15575	0.00381346	219.178	130.679	60.8257	54.5851	MyoA	myosin A
PF3D7_1431300	-2.15291	9.48e-05	81.5559	125.254	29.0783	54.8541	LSG1	"large subunit GTPase 1, putative"
PF3D7_0927400	-2.15024	0.0305642	2.47483	8.88012	0.580363	3.52333	N/A	"conserved Plasmodium protein, unknown function"
PF3D7_1145400	-2.14756	0.00565507	946.047	545.379	292.399	195.664	DYN1	dynamin-like protein
PF3D7_1112100	-2.14727	0.0016107	67.6401	169.547	16.7892	73.4029	N/A	"conserved Plasmodium protein, unknown function"
PF3D7_1430200	-2.14618	0.00402058	735.419	518.934	229.096	167.695	N/A	plasmepsin IX
PF3D7_1479000	-2.14601	0.417325	0.127391	0.243431	1.99296	7.73836	ACS1a	acyl-CoA synthetase
PF3D7_1414200	-2.14395	0.0125343	84.2632	323.577	21.9145	131.154	N/A	"conserved Plasmodium protein, unknown function"
PF3D7_0803200	-2.14149	9.37e-05	344.314	485.708	99.1748	208.686	N/A	"filament assembling protein, putative"
PF3D7_0715100	-2.14117	0.0363192	19.7775	16.5676	6.51125	5.17815	MYCBP	"C-Myc-binding protein, putative"
PF3D7_1475500	-2.14023	0.00250133	16.514	13.123	5.28835	4.73528	CCp1	LCCL domain-containing protein
PF3D7_0706700	-2.13885	0.0119195	6.21386	4.80537	2.04164	2.04567	MSH2-2	"DNA mismatch repair protein MSH2, putative"
PF3D7_1331500	-2.13645	0.000660108	36.9789	75.016	10.0399	29.3003	N/A	"conserved Plasmodium protein, unknown function"
PF3D7_1134900	-2.13505	0.0198506	3.91711	16.7191	1.11881	5.55561	N/A	"conserved Plasmodium protein, unknown function"
PF3D7_0211600	-2.13456	0.00177076	34.4922	55.0845	8.31995	26.5446	ALG14	"UDP-N-acetylglucosamine transferase subunit ALG14, putative"
PF3D7_1025000	-2.13395	0.00114708	492.081	367.741	146.896	152.407	N/A	"formin 2, putative"
PF3D7_1425400	-2.13186	0.000578633	29.3939	65.1384	9.1252	27.423	N/A	"DEAD/DEAH box helicase, putative"
PF3D7_0618100	-2.12647	0.0113809	13.2802	58.6137	4.6259	21.1269	N/A	"conserved Plasmodium protein, unknown function"
PF3D7_0406000	-2.12519	0.00153622	324.502	283.104	100.387	117.321	N/A	"conserved Plasmodium protein, unknown function"
PF3D7_1203800	-2.12446	0.508664	0	0.598446	0	0.223602	N/A	unspecified product
PF3D7_1209300	-2.12406	0.000780022	223.698	208.376	68.6113	84.7441	KROX1	"zinc finger transcription factor, putative"
PF3D7_1440100	-2.12368	0.000138125	255.037	316.748	74.8785	130.599	N/A	"conserved Plasmodium protein, unknown function"
PF3D7_1228600	-2.11933	0.000814309	7370.95	6553.55	2295.27	2665.05	MSP9	merozoite surface protein 9
PF3D7_1460000	-2.11745	0.0961759	2.36139	2.26852	0.600872	1.21802	N/A	"biotin protein ligase, putative"
PF3D7_0631000	-2.11376	0.00475276	126.189	259.146	33.7622	131.591	N/A	"tetratricopeptide repeat protein, putative"
PF3D7_0525300	-2.1093	0.0387788	4.28957	22.4286	0.950021	9.15601	N/A	"conserved Plasmodium protein, unknown function"
PF3D7_1247600	-2.10825	0.0264879	5.73391	19.659	1.12997	7.912	N/A	"conserved Plasmodium protein, unknown function"
PF3D7_0807400	-2.10258	0.00215851	120.797	201.333	30.3206	95.4264	COQ10	"coenzyme Q-binding protein COQ10 homolog, mitochondrial"
PF3D7_0217300	-2.10017	0.000414385	256.588	291.255	72.953	150.325	N/A	"AP-2 complex subunit sigma, putative"
PF3D7_0530300	-2.09957	0.014433	33.3832	151.669	9.70949	61.5489	N/A	"conserved Plasmodium membrane protein, unknown function"
PF3D7_1307400	-2.08928	0.105868	1.3098	2.63411	0.342974	1.61277	N/A	"conserved Plasmodium protein, unknown function"
PF3D7_1407000	-2.08408	0.0126265	4.88562	4.356	1.66681	1.44131	CCp3	LCCL domain-containing protein
PF3D7_0811000	-2.08259	0.000199841	152.999	173.622	49.1179	66.9867	CUL1	"cullin-1, putative"
PF3D7_1417300	-2.08018	0.00168095	44.5495	93.8895	13.6899	38.0239	ATG4	"cysteine protease ATG4, putative"
PF3D7_0712600	-2.07922	0.336942	0.130349	0.090491	0.02302	0.022848	VAR	"erythrocyte membrane protein 1, PfEMP1"
PF3D7_1406800	-2.0782	0.00249496	4740.67	3811.15	1569.75	1413.25	GAPM3	glideosome associated protein with multiple membrane spans 3
PF3D7_0925700	-2.07814	0.0193177	357.642	159.864	114.187	55.9873	HDAC1	histone deacetylase 1
PF3D7_1414500	-2.07739	0.000735171	106.486	226.319	32.2903	95.1133	ABCk2	"atypical protein kinase, ABC-1 family, putative"
PF3D7_1116100	-2.07728	0.00133136	127.194	318.507	37.9938	138.494	N/A	"serine esterase, putative"
PF3D7_1321000	-2.07636	0.203177	0.092247	15.4566	0.262281	4.23539	N/A	"conserved Plasmodium protein, unknown function"
PF3D7_1441600	-2.07606	0.000341271	47.8116	75.4662	16.5034	27.1342	N/A	"acid cluster protein 33 homologue, putative"
PF3D7_1473400	-2.07008	0.000251097	51.1171	67.4184	16.2436	27.5523	N/A	"conserved Plasmodium protein, unknown function"
PF3D7_0726000	-2.06525	0.216295	170.867	79219.3	1082.28	31619.1	N/A	28S ribosomal RNA
PF3D7_0522100	-2.06456	0.000213675	67.8659	102.689	21.2635	45.3073	N/A	"conserved Plasmodium protein, unknown function"
PF3D7_0612600	-2.05786	0.000234225	128.703	161.75	41.8013	71.1877	NCS6	"cytoplasmic tRNA 2-thiolation protein 1, putative"
PF3D7_0305500	-2.05709	0.00770915	34.4512	125.997	9.84421	53.1728	N/A	"conserved Plasmodium protein, unknown function"
PF3D7_1019600	-2.05694	0.00093332	68.3282	144.762	20.1373	65.2185	N/A	"conserved Plasmodium protein, unknown function"
PF3D7_0828700	-2.0526	0.0238117	13.0051	54.5518	2.95544	24.7858	N/A	"conserved Plasmodium protein, unknown function"
PF3D7_0403900	-2.04971	0.0120325	24.2135	97.1013	7.02185	43.1368	SET8	"SET domain protein, putative"
PF3D7_0730500	-2.04892	0.00102323	50.2894	117.629	15.8281	50.1239	N/A	"conserved Plasmodium protein, unknown function"
PF3D7_0705500	-2.04555	0.0119225	107.918	432.176	31.3446	195.886	N/A	"inositol-phosphate phosphatase, putative"
PF3D7_1012000	-2.04392	0.00283737	337.703	217.377	107.764	92.2282	N/A	"E3 ubiquitin-protein ligase, putative"
PF3D7_1133000	-2.04339	0.00398937	127.518	256.419	30.152	121.447	N/A	"conserved Plasmodium protein, unknown function"
PF3D7_0507400	-2.04334	0.00321701	29.725	32.4239	7.63856	15.8705	N/A	"conserved Plasmodium protein, unknown function"
PF3D7_1478800	-2.0409	0.0398579	6.52706	5.48038	2.24576	5.59315	N/A	"Plasmodium exported protein, unknown function"
PF3D7_0532000	-2.03739	0.206847	141.842	40598.2	861.215	16306.1	N/A	28S ribosomal RNA
PF3D7_1136700	-2.03655	0.000269851	461.508	453.007	144.657	195.243	N/A	"conserved Plasmodium protein, unknown function"
PF3D7_0820300	-2.03511	0.0170492	53.5044	291.826	18.4107	119.637	N/A	"conserved Plasmodium protein, unknown function"
PF3D7_1351600	-2.03298	0.0186427	94.5892	47.5837	34.4984	22.1003	GK	glycerol kinase
PF3D7_API02800	-2.0293	0.656618	0	92.038	0	39.4568	RPS7	apicoplast ribosomal protein S7
PF3D7_0700100	-2.02418	0.267297	0.407243	0.102556	0.141129	0.06649	VAR	"erythrocyte membrane protein 1, PfEMP1"
PF3D7_0530900	-2.02219	0.000875624	47.8141	101.045	14.406	45.5351	N/A	formin 1
PF3D7_0704100	-2.01847	0.0191853	46.1664	239.692	15.4498	103.076	N/A	"conserved Plasmodium membrane protein, unknown function"
PF3D7_1027300	-2.01843	0.0115687	10667.4	4729.11	3509.6	1999.31	nPrx	peroxiredoxin
PF3D7_0907200	-2.01469	0.00026379	66.111	107.167	22.7459	47.0202	N/A	"GTPase-activating protein, putative"
PF3D7_0506900	-2.01258	0.00128616	1156.97	1227.76	417.965	469.286	ROM4	rhomboid protease ROM4
PF3D7_0516700	-2.01096	0.000220312	200.611	330.42	71.447	133.243	N/A	"ubiquitin carboxyl-terminal hydrolase 2, putative"
PF3D7_1149500	-2.00946	0.681153	0	0.079365	0	0.060454	RESA2	"ring-infected erythrocyte surface antigen 2, pseudogene"
PF3D7_0925600	-2.00739	0.0145067	126.024	71.1904	44.1853	24.8243	N/A	"zinc binding protein (Yippee), putative"
PF3D7_0207100	-2.00444	0.000247041	81.2541	115.924	28.534	48.7323	N/A	"conserved Plasmodium protein, unknown function"
PF3D7_API03300	-1.99664	0.652734	0	3.10767	0	1.69661	N/A	tRNA Glycine
PF3D7_1132800	-1.99131	0.0176302	3036.91	1447.23	1030.87	606.287	AQP	aquaglyceroporin
PF3D7_1123000	-1.99083	0.00484882	40.5403	108.934	12.065	52.5957	N/A	"conserved Plasmodium protein, unknown function"
PF3D7_0609900	-1.98887	0.000463561	22.156	28.4211	7.34462	12.7435	N/A	"conserved Plasmodium protein, unknown function"
PF3D7_0410800	-1.98656	0.00143724	467.055	459.686	164.769	194.632	N/A	"conserved Plasmodium protein, unknown function"
PF3D7_0508100	-1.98115	0.000961467	455.78	488.452	160.288	205.681	SET9	"SET domain protein, putative"
PF3D7_0317200	-1.97892	0.000481727	564.943	693.524	193.193	301.094	CRK4	cdc2-related protein kinase 4
PF3D7_0815800	-1.97849	0.000693542	150.799	275.351	45.4602	132.46	VPS9	"vacuolar protein sorting-associated protein 9, putative"
PF3D7_1400800	-1.97518	0.686151	0.085378	0	0.040095	0	RIF	rifin
PF3D7_0900300	-1.97518	0.686151	0.090703	0	0	0	RIF	rifin
PF3D7_0207600	-1.9751	0.00285487	10438.7	9732.36	3863.12	3735.3	SERA5	serine repeat antigen 5
PF3D7_0602900	-1.97408	0.078132	20.4237	210.956	7.38085	89.7284	N/A	"conserved Plasmodium protein, unknown function"
PF3D7_1333700	-1.97239	0.0171349	980.102	454.226	368.214	157.744	CenH3	histone H3-like centromeric protein CSE4
PF3D7_1237100	-1.96477	0.00180289	34.7496	30.4071	10.263	16.9838	N/A	"conserved Plasmodium protein, unknown function"
PF3D7_0818300	-1.96114	0.111949	0.842994	5.34535	0.378012	1.22969	N/A	"dynactin subunit 6, putative"
PF3D7_0600500	-1.95279	0.195339	1.68466	0.739512	0.753325	0.409043	RIF	rifin
PF3D7_1017300	-1.94889	0.000533091	94.4027	108.098	31.2876	52.5762	GRASP	"golgi re-assembly stacking protein 1, golgi re-assembly stacking protein 2"
PF3D7_0914400	-1.94566	0.00364078	837.835	670.096	302.225	269.885	N/A	"conserved Plasmodium protein, unknown function"
PF3D7_0204100	-1.9447	0.000347273	173.058	264.676	61.9603	118.32	N/A	"conserved Plasmodium protein, unknown function"
PF3D7_0303200	-1.94266	0.000506686	376.024	468.179	135.852	200.652	N/A	"HAD superfamily protein, putative"
PF3D7_API02900	-1.94145	0.670433	0	463.737	0	214.407	TUFA	elongation factor Tu
PF3D7_1029900	-1.93727	0.004015	185.313	489.251	60.1053	235.124	N/A	"conserved Plasmodium protein, unknown function"
PF3D7_API03000	-1.93603	0.671389	0	145.943	0	70.0045	ORF78	"probable protein, unknown function"
PF3D7_1231400	-1.93292	0.00970313	8.57069	23.4899	2.29745	12.3375	N/A	"amino acid transporter, putative"
PF3D7_0606000	-1.93192	0.00153202	219.031	216.255	76.9774	104.438	N/A	"conserved Plasmodium protein, unknown function"
PF3D7_0517900	-1.93189	0.0145884	487.361	290.006	179.201	113.217	N/A	"zinc finger protein, putative"
PF3D7_0503500	-1.93128	0.000749933	39.339	53.8173	14.5338	24.529	N/A	"protein kinase, putative"
PF3D7_1117400	-1.924	0.0122396	510.605	300.122	192.72	127.205	N/A	"conserved Plasmodium protein, unknown function"
PF3D7_1409300	-1.92326	0.000417892	500.694	684.425	172.082	323.475	DDI1	"DNA damage-inducible protein 1, putative"
PF3D7_1472600	-1.92121	0.000578435	171.417	237.599	52.8885	119.139	PDI-14	protein disulfide-isomerase
PF3D7_1121100	-1.91752	0.0028708	70.6667	142.502	21.1235	75.2495	N/A	"conserved Plasmodium protein, unknown function"
PF3D7_1325400	-1.91634	0.0121823	47.6491	160.924	14.8198	80.2402	N/A	"conserved Plasmodium protein, unknown function"
PF3D7_1457900	-1.91234	0.0242924	22.6108	88.0286	6.30588	46.7207	N/A	"conserved Plasmodium protein, unknown function"
PF3D7_1335200	-1.90962	0.131165	0.494336	1.01892	0.161595	0.415472	RH6	"reticulocyte binding protein homologue 6, pseudogene"
PF3D7_1426700	-1.90929	0.0009035	380.311	449.823	136.311	200.48	PEPC	phosphoenolpyruvate carboxylase
PF3D7_0522400	-1.90845	0.0512104	17.641	141.001	6.65762	65.1884	N/A	"conserved Plasmodium protein, unknown function"
PF3D7_0903600	-1.90381	0.00207793	195.915	155.237	68.1223	83.7619	N/A	"conserved Plasmodium protein, unknown function, unspecified product"
PF3D7_0918100	-1.9029	0.00201395	843.427	700.764	341.414	298.238	N/A	"cytochrome b5-like heme/steroid binding protein, putative"
PF3D7_1311600	-1.89969	0.000608013	89.3819	136.427	32.9846	61.9522	N/A	"conserved Plasmodium protein, unknown function"
PF3D7_1001700	-1.8985	0.00202318	721.084	627.405	257.287	290.666	N/A	"Plasmodium exported protein (PHISTc), unknown function"
PF3D7_1243500	-1.89681	0.00181219	552.68	522.899	210.675	230.247	SNF7	"vacuolar-sorting protein SNF7, putative"
PF3D7_0513100	-1.89578	0.00119157	131.582	222.685	51.2919	97.0802	N/A	"conserved Plasmodium protein, unknown function"
PF3D7_0105800	-1.89562	0.00291387	419.595	361.228	157.686	172.766	N/A	"conserved Plasmodium protein, unknown function"
PF3D7_1452500	-1.89532	0.0513882	60.5069	360.825	25.7774	162.622	BET1	"SNARE protein, putative"
PF3D7_1439500	-1.894	0.0187877	18.4816	67.0695	5.77488	33.1458	ORP2	"oocyst rupture protein 2, putative"
PF3D7_0603800	-1.8924	0.00208198	287.475	277.899	105.601	123.792	CEP76	"centrosomal protein CEP76, putative"
PF3D7_0424100	-1.89099	0.0243602	27.2824	105.778	8.70211	53.7343	RH5	reticulocyte binding protein homologue 5
PF3D7_1443000	-1.88878	0.000782557	48.3909	81.2141	16.2155	40.352	SRPK2	serine/threonine protein kinase
PF3D7_0802100	-1.88778	0.0328098	55.2079	268.703	20.1105	127.328	ApiAP2	"AP2 domain transcription factor, putative"
PF3D7_1147000	-1.88742	0.00622859	5.03472	10.36	1.56534	5.45291	SLARP	sporozoite and liver stage asparagine-rich protein
PF3D7_1303600	-1.88721	0.00271209	218.49	197.267	73.2092	104.183	N/A	"conserved Plasmodium protein, unknown function"
PF3D7_1250200	-1.88667	0.000630443	165.118	231.045	69.8291	93.6608	N/A	"CSC1-like protein, putative"
PF3D7_1433300	-1.8862	0.0022462	150.605	159.675	56.0076	67.094	N/A	"chromatin assembly factor 1 P55 subunit, putative"
PF3D7_1309200	-1.88549	0.000669821	243.735	310.543	91.0354	143.31	PPM6	"protein phosphatase PPM6, putative"
PF3D7_1438200	-1.88485	0.341128	0.563522	9.61077	0.385085	3.83982	N/A	tRNA Selenocysteine
PF3D7_1410800	-1.88189	0.0193054	1313.79	577.995	481.412	227.575	N/A	"ankyrin-repeat protein, putative"
PF3D7_0303100	-1.88173	0.00240737	29.3586	67.8331	11.2656	30.7201	N/A	"conserved Plasmodium protein, unknown function"
PF3D7_0100100	-1.88161	0.0535796	76.5634	25.4452	29.1251	10.1839	VAR	"erythrocyte membrane protein 1, PfEMP1"
PF3D7_1345300	-1.87118	0.00223447	374.586	278.417	143.267	133.904	N/A	"conserved Plasmodium protein, unknown function"
PF3D7_1356100	-1.87055	0.00249075	138.175	306.348	48.3459	149.52	N/A	"conserved Plasmodium protein, unknown function"
PF3D7_1008500	-1.87039	0.00847592	74.3267	203.741	22.2776	107.372	N/A	"conserved Plasmodium membrane protein, unknown function"
PF3D7_1004500	-1.86896	0.0669749	53.5221	337.005	16.2064	160.908	N/A	"conserved Plasmodium protein, unknown function"
PF3D7_0300100	-1.86636	0.0382023	56.6423	23.396	23.2996	10.1904	VAR	"erythrocyte membrane protein 1, PfEMP1"
PF3D7_0704800	-1.86593	0.0415517	9.16221	60.8641	3.8858	28.1142	N/A	"conserved Plasmodium protein, unknown function"
PF3D7_1411200	-1.86056	0.00454059	199.929	401.928	65.1414	201.938	ROM8	rhomboid protease ROM8
PF3D7_1237900	-1.85645	0.00778292	107.762	93.5303	42.406	38.1315	N/A	"conserved Plasmodium protein, unknown function"
PF3D7_1365700	-1.84816	0.0066899	141.821	342.418	58.8075	160.262	N/A	"SNARE associated Golgi protein, putative"
PF3D7_0412900	-1.84772	0.706288	0.614467	0	0.071784	0	VAR	"erythrocyte membrane protein 1, PfEMP1"
PF3D7_1420300	-1.84649	0.00327243	34.8522	41.3571	9.4954	21.4689	HEP1	DNL-type zinc finger protein
PF3D7_0524800	-1.84584	0.00148473	36.9929	45.9152	12.963	23.0012	UFD1	"ubiquitin fusion degradation protein 1, putative"
PF3D7_1328800	-1.84561	0.0314857	571.927	268.603	215.65	123.015	SIR2A	transcriptional regulatory protein sir2a
PF3D7_0111500	-1.84522	0.00143232	701.919	643.807	265.175	318.534	N/A	"UMP-CMP kinase, putative"
PF3D7_1036000	-1.84469	0.00741188	352.609	277.109	127.174	139.229	MSP11	merozoite surface protein
PF3D7_1135100	-1.84206	0.0199374	171.433	101.396	66.1908	49.1203	PPM8	"protein phosphatase PPM8, putative"
PF3D7_1138400	-1.84153	0.00689923	40.5888	118.769	14.8667	59.5923	GCalpha	guanylyl cyclase
PF3D7_0809100	-1.84101	0.0283417	21.4137	9.44083	7.99184	5.04984	VAR	"erythrocyte membrane protein 1, PfEMP1"
PF3D7_1011900	-1.83982	0.00170577	519.352	516.442	178.207	282.586	HO	heme oxygenase
PF3D7_1371700	-1.83339	0.00408922	38.2819	70.9199	12.6591	33.5184	N/A	"serine/threonine protein kinase, FIKK family"
PF3D7_1000500	-1.83292	0.216789	1.73304	1.89749	1.30979	0.762889	RIF	rifin
PF3D7_0223500	-1.83026	0.0279023	13.6336	7.50853	5.48038	2.82426	VAR	"erythrocyte membrane protein 1, PfEMP1"
PF3D7_0526200	-1.8288	0.00303179	495.763	393.017	189.566	188.323	ARF-GAP	"ADP-ribosylation factor GTPase-activating protein, putative"
PF3D7_1329700	-1.82728	0.0249458	12.6744	39.4906	3.91853	21.7247	ACBP1	apicoplast calcium binding protein 1
PF3D7_0712800	-1.82627	0.27326	0.496135	0.168165	0.082265	0.095002	VAR	"erythrocyte membrane protein 1, PfEMP1"
PF3D7_0324900	-1.82341	0.0347328	79.4678	33.728	31.7362	15.0762	VAR	"erythrocyte membrane protein 1, PfEMP1"
PF3D7_0607700	-1.82163	0.0366523	43.5934	265.78	20.0907	125.626	N/A	"conserved Plasmodium protein, unknown function"
PF3D7_0424200	-1.81998	0.00584	4.80548	10.8371	1.79828	5.02813	RH4	reticulocyte binding protein homologue 4
PF3D7_0908200	-1.81849	0.00156105	68.3978	112.906	25.0861	56.3838	N/A	"conserved Plasmodium protein, unknown function"
PF3D7_1200100	-1.81828	0.0539494	206.757	71.4306	87.0065	30.5833	VAR	"erythrocyte membrane protein 1, PfEMP1"
PF3D7_0529400	-1.81645	0.00138149	513.851	582.748	181.99	305.192	N/A	"conserved Plasmodium protein, unknown function"
PF3D7_1364000	-1.81587	0.113365	6.16709	89.6531	3.68341	42.2671	N/A	"conserved Plasmodium protein, unknown function"
PF3D7_1204400	-1.81525	0.302552	0.092981	1.29753	0.384332	0.804109	N/A	"conserved Plasmodium membrane protein, unknown function"
PF3D7_1142300	-1.81193	0.00125914	77.8096	145.12	30.452	73.9125	N/A	"conserved Plasmodium membrane protein, unknown function"
PF3D7_1023000	-1.80728	0.0760677	11.2308	59.2625	2.77299	32.7027	N/A	"conserved Plasmodium membrane protein, unknown function"
PF3D7_1313400	-1.80225	0.0879259	8.97686	70.1445	2.83545	36.4256	N/A	"DEAD box helicase, putative"
PF3D7_1100100	-1.79666	0.0390192	57.0371	30.3862	24.1467	10.9705	VAR	"erythrocyte membrane protein 1, PfEMP1"
PF3D7_0218100	-1.78355	0.00198728	126.862	168.828	43.5314	87.1439	N/A	"conserved Plasmodium membrane protein, unknown function"
PF3D7_1238400	-1.78026	0.0584292	10.5341	19.5708	2.58144	10.0104	N/A	"conserved Plasmodium protein, unknown function"
PF3D7_0401800	-1.78016	0.0391403	239.373	116.757	93.9685	55.9827	PfD80	"Plasmodium exported protein (PHISTb), unknown function"
PF3D7_0927600	-1.78011	0.00117945	232.488	353.434	83.2263	188.62	N/A	"RNA-binding protein, putative"
PF3D7_1227300	-1.77934	0.0627212	10.1503	47.2235	2.21063	25.8161	N/A	"conserved Plasmodium protein, unknown function"
PF3D7_0419800	-1.77922	0.0013806	207.431	261.441	85.137	164.324	N/A	"60S ribosomal protein L7ae/L30e, putative"
PF3D7_1030400	-1.77662	0.0207582	17.2706	12.3357	5.91011	6.83587	N/A	"conserved Plasmodium protein, unknown function"
PF3D7_1358400	-1.77518	0.0025295	375.569	325.777	143.647	188.093	N/A	"conserved Plasmodium protein, unknown function"
PF3D7_1204900	-1.77485	0.0241258	324.665	166.672	125.401	77.022	N/A	"probable protein, unknown function"
PF3D7_0808600	-1.77065	0.289498	0.358025	0.030746	0.088089	0.05421	VAR	"erythrocyte membrane protein 1, PfEMP1"
PF3D7_1240900	-1.76988	0.0562677	80.7056	29.9521	32.6892	16.106	VAR	"erythrocyte membrane protein 1, PfEMP1"
PF3D7_1467900	-1.76916	0.00500229	96.9021	234.482	38.2471	121.045	N/A	"rab GTPase activator, putative"
PF3D7_1252000	-1.76796	0.70936	0	0.92319	0	0.764565	N/A	tRNA Glutamic acid
PF3D7_1017500	-1.76438	0.0105007	464.632	268.752	181.862	136.874	N/A	"conserved Plasmodium protein, unknown function"
PF3D7_1247800	-1.76302	0.00953015	138.597	97.7573	55.5718	45.2917	DPAP2	dipeptidyl aminopeptidase 2
PF3D7_0707200	-1.76083	0.0190211	27.1227	89.658	9.6927	48.381	N/A	"conserved Plasmodium protein, unknown function"
PF3D7_1306000	-1.7605	0.0312661	19.0438	58.9736	4.86314	36.7769	N/A	"conserved Plasmodium protein, unknown function"
PF3D7_1464900	-1.75227	0.0202465	199.257	131.657	82.4918	63.9553	N/A	"ATP-dependent zinc metalloprotease FTSH, putative"
PF3D7_1247500	-1.75108	0.00655479	32.1407	68.8393	11.9456	40.2359	N/A	"serine/threonine protein kinase, putative"
PF3D7_0937800	-1.75102	0.0680553	145.943	45.788	60.3699	20.9169	VAR	"erythrocyte membrane protein 1, PfEMP1"
PF3D7_1423400	-1.74687	0.124492	0.444741	4.21811	0.322712	1.92892	N/A	"conserved Plasmodium membrane protein, unknown function"
PF3D7_0917200	-1.745	0.0208059	31.8758	39.3763	18.8807	14.9379	N/A	"conserved Plasmodium membrane protein, unknown function"
PF3D7_0109100	-1.74376	0.0258838	43.0565	25.1957	17.5603	13.7432	CCp5	LCCL domain-containing protein
PF3D7_1401800	-1.74269	0.00170401	272.643	480.427	108.86	253.393	CK	choline kinase
PF3D7_1416200	-1.74192	0.0026303	51.7615	104.61	20.9901	52.7851	MCA3	metacaspase-like protein
PF3D7_0207800	-1.74176	0.0204186	831.28	594.65	353.249	270.884	SERA3	serine repeat antigen 3
PF3D7_1366000	-1.73749	0.0252841	22.2839	40.8612	14.637	19.0126	N/A	"conserved Plasmodium protein, unknown function"
PF3D7_0805700	-1.73721	0.0182209	55.8483	145.688	17.9314	83.2599	FIKK8	"serine/threonine protein kinase, FIKK family"
PF3D7_1008100	-1.73389	0.0158	50.6047	152.867	18.8611	84.0545	N/A	"zinc finger protein, putative"
PF3D7_1030800	-1.73232	0.0265854	32.5473	168.465	16.4906	87.2561	N/A	"calmodulin, putative"
PF3D7_1105300	-1.72759	0.0221862	69.8695	211.792	31.406	105.759	N/A	"conserved Plasmodium protein, unknown function"
PF3D7_0723800	-1.72619	0.0734799	51.686	336.164	20.854	178.284	N/A	"conserved Plasmodium protein, unknown function"
PF3D7_0831750	-1.72449	0.044874	7.6422	6.40836	1.7334	6.47285	N/A	"Plasmodium exported protein (PHISTa), unknown function, pseudogene"
PF3D7_0814400	-1.72362	0.00209895	92.5248	108.722	35.4689	58.9252	N/A	"phospholipase DDHD1, putative"
PF3D7_1123200	-1.72002	0.0157862	56.7972	154.558	25.4762	77.9258	LRR11	leucine-rich repeat protein
PF3D7_1037900	-1.71822	0.0179922	64.1024	88.7836	19.818	57.3154	N/A	"conserved Plasmodium protein, unknown function"
PF3D7_0932000	-1.71633	0.0459393	1450.63	517.878	675.201	255.386	N/A	"conserved Plasmodium protein, unknown function"
PF3D7_0804900	-1.71477	0.00427194	114.199	253.116	50.5787	127.467	N/A	"GTPase-activating protein, putative"
PF3D7_1202600	-1.7139	0.00460197	304.77	350.369	138.293	164.524	N/A	"conserved protein, unknown function"
PF3D7_1439000	-1.71352	0.00313945	1102.81	1050.69	473.056	534.523	CTR1	copper transporter
PF3D7_0733000	-1.71113	0.0713328	28.8965	10.763	13.0663	4.48028	VAR	"erythrocyte membrane protein 1, PfEMP1"
PF3D7_1012100	-1.70806	0.0137765	142.915	101.591	59.7405	58.8601	N/A	"conserved Plasmodium protein, unknown function"
PF3D7_1435200	-1.70798	0.00300289	238.314	208.543	88.5407	125.657	N/A	"conserved Plasmodium protein, unknown function"
PF3D7_API01300	-1.70567	0.708634	0	38.9242	0	20.0299	RPL4	"50S ribosomal protein L4, putative"
PF3D7_0819700	-1.70447	0.00471139	22.3277	40.5911	12.1442	20.3636	N/A	"conserved Plasmodium protein, unknown function"
PF3D7_0402300	-1.70416	0.0575556	2.30565	12.2745	1.02235	6.41757	RH1	reticulocyte binding protein homologue 1
PF3D7_1402200	-1.70232	0.0171817	1078.77	623.272	455.226	320.42	N/A	"conserved Plasmodium protein, unknown function"
PF3D7_0626400	-1.7008	0.0189264	25.7536	83.3356	10.532	47.0727	N/A	Sec14 domain containing protein
PF3D7_0507800	-1.69833	0.00540543	160.055	156.792	65.6176	86.276	N/A	"conserved Plasmodium protein, unknown function"
PF3D7_1010400	-1.69715	0.0156346	36.6015	77.0476	15.2361	43.6791	N/A	"conserved Plasmodium protein, unknown function"
PF3D7_0932200	-1.69671	0.0122909	4973.11	3851.31	2164.05	1894.31	PFN	profilin
PF3D7_0714200	-1.69521	0.0149489	42.3061	143.863	19.0237	74.0181	N/A	"conserved Plasmodium protein, unknown function"
PF3D7_1000200	-1.69373	0.149501	3.04196	1.68858	0.910996	2.09593	RIF	rifin
PF3D7_1428200	-1.69341	0.00812818	53.7952	110.728	18.2951	67.6977	MFS5	"major facilitator superfamily domain-containing protein, putative"
PF3D7_API02300	-1.69308	0.710651	0	40.0241	0	4.57904	RPS5	apicoplast ribosomal protein S5
PF3D7_1346400	-1.69267	0.0622238	30.795	190.671	13.5531	101.982	N/A	"conserved Plasmodium protein, unknown function"
PF3D7_0705100	-1.69165	0.0128555	57.5604	161.695	25.0575	86.0875	N/A	"conserved Plasmodium protein, unknown function"
PF3D7_0924600	-1.69143	0.00595136	32.2866	64.2733	12.2274	39.1246	N/A	"conserved Plasmodium protein, unknown function"
PF3D7_0200100	-1.69076	0.068964	27.392	10.6135	12.0368	4.99433	VAR	"erythrocyte membrane protein 1, PfEMP1"
PF3D7_0413500	-1.69028	0.00453193	488.461	521.551	206.837	297.448	PGM2	phosphoglucomutase-2
PF3D7_1004200	-1.68978	0.0100807	62.9138	159.682	24.6492	92.103	N/A	"WD repeat-containing protein, putative"
PF3D7_0509800	-1.68924	0.0704352	21.2326	127.945	9.68333	67.7474	PI4K	phosphatidylinositol 4-kinase
PF3D7_1235000	-1.68881	0.0616886	35.1382	15.9198	14.2176	10.6002	PIH1	"PIH1 domain-containing protein, putative"
PF3D7_1443100	-1.68748	0.00590459	98.5972	207.745	42.47	115.398	N/A	"conserved Plasmodium protein, unknown function"
PF3D7_0910600	-1.68457	0.0348428	377.537	211.826	169.898	103.621	YKT6.1	SNARE protein
PF3D7_1246200	-1.68291	0.0356588	12068.8	7172.67	5360.92	3184.98	ACT1	actin I
PF3D7_1219000	-1.68056	0.0129473	58.4713	150.484	20.2753	87.9518	N/A	formin 2
PF3D7_1416100	-1.67895	0.00388723	76.645	145.855	30.5552	84.6571	SEY1	"protein SEY1, putative"
PF3D7_0613800	-1.67812	0.0812869	97.2685	586.46	34.9281	328.727	ApiAP2	"AP2 domain transcription factor, putative"
PF3D7_0928000	-1.67577	0.0210618	2188.23	1059.56	916.039	592.613	COX6B	"cytochrome c oxidase subunit 6B, putative"
PF3D7_1411300	-1.67543	0.0041436	95.5461	107.131	41.127	59.3882	N/A	"conserved Plasmodium protein, unknown function"
PF3D7_1356700	-1.67543	0.00526789	110.596	154.301	53.5107	77.683	N/A	"DnaJ protein, putative"
PF3D7_1122300	-1.67479	0.0555895	27.8787	98.5954	7.17482	59.0369	N/A	"conserved Plasmodium protein, unknown function"
PF3D7_0617400	-1.67457	0.0624703	12.3336	5.13161	4.84159	2.81112	VAR	"erythrocyte membrane protein 1, PfEMP1"
PF3D7_0606300	-1.67354	0.488592	0	24.6511	0	14.5468	N/A	"conserved Plasmodium protein, unknown function"
PF3D7_1013000	-1.67274	0.00602463	60.0348	102.245	21.5617	59.3168	N/A	"zinc finger protein, putative"
PF3D7_0609800	-1.67178	0.012149	140.618	382.803	62.2702	190.235	DHHC2	"palmitoyltransferase DHHC2, putative"
PF3D7_0400100	-1.67141	0.0745288	77.7732	30.1173	35.2023	14.503	VAR	"erythrocyte membrane protein 1, PfEMP1"
PF3D7_1123300	-1.66969	0.00371297	161.917	167.265	57.1608	103.843	N/A	"RING zinc finger protein, putative"
PF3D7_1365800	-1.66968	0.0138988	160.092	147.612	74.4824	71.633	N/A	"conserved Plasmodium protein, unknown function"
PF3D7_1446600	-1.66711	0.0269864	2303.58	1236.07	1029.39	611.916	CEN2	centrin-2
PF3D7_0821000	-1.66681	0.0106121	249.191	417.828	106.871	235.053	N/A	"conserved Plasmodium protein, unknown function"
PF3D7_0909700	-1.66674	0.00961313	37.3007	86.2775	14.3742	48.4429	N/A	"FHA domain protein, putative"
PF3D7_0911800	-1.66607	0.0151694	147.296	126.709	73.0649	78.886	N/A	"conserved Plasmodium protein, unknown function"
PF3D7_1220400	-1.66401	0.00522202	24.5139	30.8862	10.601	19.2308	DRN1	"debranching enzyme-associated ribonuclease, putative"
PF3D7_1148500	-1.66353	0.337788	0.125227	0.263153	0.083898	0.735625	N/A	unspecified product
PF3D7_1346900	-1.65992	0.0437042	80.0236	311.067	26.1858	193.262	N/A	"conserved Plasmodium protein, unknown function"
PF3D7_1405700	-1.65821	0.0501356	15.9214	68.772	6.82382	37.2178	N/A	"RING zinc finger protein, putative"
PF3D7_1359900	-1.65695	0.0821781	17.3636	109.676	5.92689	61.8804	N/A	"conserved Plasmodium membrane protein, unknown function"
PF3D7_1230300	-1.65619	0.0465036	35.3635	20.596	17.5324	9.85177	SPM2	"subpellicular microtubule protein 2, putative"
PF3D7_0515900	-1.65618	0.0323508	43.8331	135.5	17.0042	79.5581	NIF2	"NLI interacting factor-like phosphatase, putative"
PF3D7_1147900	-1.65611	0.0265189	474.069	282.497	201.186	149.951	N/A	"conserved Plasmodium protein, unknown function"
PF3D7_0907400	-1.6545	0.00629669	164.852	387.139	70.2852	216.977	ClpY	ATP-dependent protease ATPase subunit ClpY
PF3D7_1349500	-1.65359	0.0471403	45.4666	184.613	15.9965	106.688	N/A	"conserved Plasmodium protein, unknown function"
PF3D7_1312100	-1.64801	0.0340071	25.0091	66.8012	7.87818	43.1716	N/A	"GYF domain-containing protein, putative"
PF3D7_1432900	-1.64797	0.00393163	116.313	173.055	53.53	85.7225	N/A	"SF-assemblin, putative"
PF3D7_0406500	-1.64607	0.0184875	74.7682	51.2326	29.9999	32.6258	N/A	"NYN domain-containing protein, putative"
PF3D7_1316700	-1.6424	0.0215172	7.31861	9.49587	3.0306	4.57895	N/A	"conserved Plasmodium protein, unknown function"
PF3D7_0619700	-1.63525	0.00835971	99.9792	146.483	36.2592	93.5299	N/A	"conserved Plasmodium protein, unknown function"
PF3D7_0717500	-1.63525	0.0165939	921.501	741.293	423.913	373.932	CDPK4	calcium-dependent protein kinase 4
PF3D7_0807700	-1.6337	0.00426083	70.0157	72.2406	29.4726	44.5675	DegP	serine protease DegP
PF3D7_1114800	-1.62716	0.0557811	164.566	67.5989	73.394	35.761	G3PDH	"glycerol-3-phosphate dehydrogenase, putative"
PF3D7_0809400	-1.62567	0.00648605	50.3719	51.5803	19.7157	32.1537	N/A	"conserved Plasmodium protein, unknown function"
PF3D7_0614000	-1.62548	0.00311348	140.759	246.785	60.0457	134.194	N/A	"thiamin-phosphate pyrophosphorylase, putative"
PF3D7_1328300	-1.62424	0.00385258	1243.13	1357.13	548.147	739.468	N/A	"conserved Plasmodium protein, unknown function"
PF3D7_1452600	-1.62311	0.036744	23.7368	60.9857	9.14873	35.9414	N/A	"conserved Plasmodium protein, unknown function"
PF3D7_1116500	-1.6222	0.00437405	135.089	159.728	59.7983	87.9525	FT2	folate transporter 2
PF3D7_0927900	-1.61551	0.00351274	307.993	420.672	139.471	228.016	PSD	phosphatidylserine decarboxylase
PF3D7_1119900	-1.61135	0.0205034	27.0664	69.3317	9.99092	41.8583	N/A	"conserved Plasmodium protein, unknown function"
PF3D7_1141800	-1.61106	0.00787429	219.934	518.967	110.028	263.951	N/A	"EELM2 domain-containing protein, putative"
PF3D7_0608900	-1.60235	0.0104934	30.1927	64.4305	12.6072	39.6675	N/A	"conserved Plasmodium protein, unknown function"
PF3D7_0910200	-1.60198	0.0101024	59.4428	94.3041	18.6086	69.7142	N/A	"conserved Plasmodium protein, unknown function"
PF3D7_1337600	-1.60133	0.732738	0	0.491276	0	0.38539	N/A	tRNA Serine
PF3D7_0620900	-1.60133	0.732738	0	1.00297	0	0.264294	N/A	tRNA Leucine
PF3D7_1339700	-1.60118	0.00664523	69.5328	136.442	28.5987	83.2314	N/A	"conserved Plasmodium protein, unknown function"
PF3D7_0920600	-1.60106	0.0260378	21.0592	62.8639	8.71441	37.9347	N/A	"conserved Plasmodium protein, unknown function"
PF3D7_0409600	-1.59946	0.00465684	117.494	147.779	53.6806	78.2033	RPA1	"replication protein A1, large subunit"
PF3D7_1353000	-1.59942	0.00569326	350.006	387.228	150.866	243.813	LysTrpA	"tryptophan-rich protein, pseudogene"
PF3D7_1231200	-1.59734	0.0139269	16.7502	22.9276	6.74344	15.893	N/A	"conserved Plasmodium protein, unknown function"
PF3D7_1226800	-1.59695	0.0142087	356.862	255.858	162.934	132.973	ATX3	"ataxin-3, putative"
PF3D7_1110700	-1.59689	0.0592926	400.251	203.169	174.139	96.6351	ALP1	"actin-like protein, putative"
PF3D7_1117900	-1.59627	0.00881671	35.6848	70.5527	15.6634	43.9065	N/A	"conserved Plasmodium protein, unknown function"
PF3D7_1465100	-1.593	0.00827336	23.3749	44.7556	9.01425	27.1791	COG6	"conserved oligomeric Golgi complex subunit 6, putative"
PF3D7_0606200	-1.59191	0.0306619	1177.88	650.151	539.438	318.472	N/A	"ubiquitin-conjugating enzyme E2, putative"
PF3D7_1442400	-1.59045	0.0958261	26.5165	137.314	7.87902	87.3431	N/A	"conserved Plasmodium protein, unknown function"
PF3D7_0800800	-1.59031	0.219002	2.15182	5.63665	0.834271	4.45713	N/A	"Plasmodium exported protein (hyp7), unknown function"
PF3D7_0705300	-1.58842	0.00406099	92.0342	148.746	40.7898	88.1418	ORC2	"origin recognition complex subunit 2, putative"
PF3D7_1238000	-1.58714	0.00457226	271.365	364.695	123.386	214.514	N/A	"COPI associated protein, putative"
PF3D7_API01800	-1.58684	0.503035	0	42.7189	0	27.689	RPL16	apicoplast ribosomal protein L16
PF3D7_1471400	-1.58327	0.00705008	260.231	302.37	121.307	170.205	N/A	"diacylglycerol kinase, putative"
PF3D7_0803600	-1.58315	0.00577657	177.796	186.998	76.7778	117.307	N/A	"conserved Plasmodium protein, unknown function"
PF3D7_0410700	-1.58104	0.00511022	232.49	275.664	101.871	173.477	RbgA	"ribosome biogenesis GTPase A, putative"
PF3D7_1002700	-1.58025	0.00505284	55.2182	80.4052	22.9961	50.5443	N/A	"conserved Plasmodium protein, unknown function"
PF3D7_1010300	-1.58018	0.00368895	1774.73	2842.08	789.875	1632.25	SDH4	"succinate dehydrogenase subunit 4, putative"
PF3D7_1230100	-1.58013	0.0122639	18.6997	20.7379	8.63362	13.6097	TLAP1	"thioredoxin-like associated protein 1, putative"
PF3D7_1450500	-1.57968	0.0670415	14.3056	71.5429	7.13807	41.5658	N/A	"conserved Plasmodium protein, unknown function"
PF3D7_1440000	-1.57944	0.0535665	22.9013	72.027	9.85631	44.0283	N/A	"conserved Plasmodium protein, unknown function"
PF3D7_0910500	-1.5791	0.193797	4.80362	79.7273	1.94958	50.2951	N/A	"DNA repair protein REV1, putative"
PF3D7_1115200	-1.5758	0.012261	322.492	310.351	152.713	163.783	SET7	histone-lysine N-methyltransferase SET7
PF3D7_0203000	-1.57058	0.062771	19.5069	86.3974	7.51926	54.643	ROPE	"repetitive organellar protein, putative"
PF3D7_API01500	-1.57001	0.463345	0	38.7389	0.092933	24.5386	RPL2	apicoplast ribosomal protein L2
PF3D7_0216600	-1.56954	0.00594136	173	203.127	80.7443	123.132	N/A	MtN3-like protein
PF3D7_0308800	-1.5685	0.0225041	589.482	378.446	319.858	183.888	N/A	"conserved protein, unknown function"
PF3D7_1123100	-1.56502	0.0252431	52.6414	180.026	26.7914	100.562	CDPK7	calcium-dependent protein kinase 7
PF3D7_1409200	-1.56427	0.113511	35.7722	172.497	12.7924	108.787	N/A	"conserved Plasmodium protein, unknown function"
PF3D7_1143500	-1.56347	0.00828628	51.776	67.4627	19.8473	46.9778	N/A	"conserved Plasmodium protein, unknown function"
PF3D7_0205700	-1.56276	0.00975004	95.4982	98.2717	40.0187	63.7037	N/A	"RNA-binding protein, putative"
PF3D7_1014600	-1.55911	0.011265	303.919	287.136	138.819	171.453	ADA2	transcriptional coactivator ADA2
PF3D7_0802500	-1.55614	0.0100705	43.7914	87.8115	20.1144	54.5028	N/A	"inositol 5-phosphatase, putative"
PF3D7_0725000	-1.55523	0.0145976	111.186	100.181	51.3621	62.1753	N/A	"exonuclease I, putative"
PF3D7_1457500	-1.55334	0.0121256	129.903	122.247	58.3311	73.2999	VPS4	vacuolar protein sorting-associated protein 4
PF3D7_0418700	-1.55226	0.00989749	24.4538	40.9568	12.687	19.8811	N/A	"RNA-binding protein NOB1, putative"
PF3D7_1438100	-1.55122	0.0234033	925.198	667.941	425.952	383.958	SEC62	secretory complex protein 62
PF3D7_1315500	-1.55121	0.0255666	633.242	356.196	300.433	213.481	N/A	"conserved Plasmodium protein, unknown function"
PF3D7_1334600	-1.55101	0.0130188	150.047	150.02	67.5662	92.9104	MSRP3	MSP7-like protein
PF3D7_1227000	-1.5503	0.0952872	39.6282	178.254	12.5134	110.189	N/A	"conserved Plasmodium protein, unknown function"
PF3D7_0801400	-1.54958	0.140541	16.4458	16.8646	8.29173	15.0676	N/A	"conserved Plasmodium protein, unknown function"
PF3D7_1432300	-1.54863	0.0741194	3.46159	13.5609	1.58233	7.72335	N/A	"conserved Plasmodium protein, unknown function"
PF3D7_1324700	-1.54836	0.0331238	397.715	266.725	187.88	148.63	YKT6.2	"SNARE protein, putative"
PF3D7_1205200	-1.54748	0.0806578	8.72452	24.7683	3.77047	13.911	HADO	"HAD domain ookinete protein, putative"
PF3D7_0304200	-1.54575	0.00915763	84.0307	103.252	40.798	57.0126	EHD	EH domain-containing protein
PF3D7_API02700	-1.54521	0.734846	0	412.892	0	243.093	RPS12	apicoplast ribosomal protein S12
PF3D7_1472300	-1.54479	0.0265267	118.582	311.887	59.0212	178.214	N/A	"conserved Plasmodium membrane protein, unknown function"
PF3D7_0915000	-1.54261	0.00801047	217.662	229.326	91.2083	145.657	NDH2	type II NADH:ubiquinone oxidoreductase
PF3D7_1113000	-1.53934	0.107337	11.4669	70.3089	4.28974	45.1008	N/A	"conserved Plasmodium protein, unknown function"
PF3D7_0813800	-1.53599	0.0658623	46.3625	23.9889	21.8787	16.1959	GMD	"GDP-mannose 4,6-dehydratase"
PF3D7_API01600	-1.53579	0.524664	0	37.5474	0	21.4974	RPS19	apicoplast ribosomal protein S19
PF3D7_0419900	-1.53533	0.0249504	54.4382	141.657	24.3547	86.3211	N/A	"phosphatidylinositol 4-kinase, putative"
PF3D7_0924500	-1.5328	0.00519535	75.0637	119.444	34.7039	70.2165	N/A	"conserved Plasmodium membrane protein, unknown function"
PF3D7_0317300	-1.5328	0.0219543	51.7033	143.444	22.1652	90.8181	N/A	"conserved Plasmodium protein, unknown function"
PF3D7_1429800	-1.53213	0.00790417	244.807	270.968	117.306	161.697	N/A	"coatomer subunit beta, putative"
PF3D7_0919800	-1.53092	0.0051882	171.785	221.5	78.8093	134.164	N/A	TLD domain-containing protein
PF3D7_0820900	-1.53048	0.0290628	30.8843	72.2133	13.5258	46.1757	N/A	"conserved Plasmodium protein, unknown function"
PF3D7_1013700	-1.5303	0.127734	10.2588	44.8656	11.3987	45.5279	N/A	"conserved Plasmodium protein, unknown function"
PF3D7_0923500	-1.53002	0.0116613	182.799	146.416	78.6667	90.0744	N/A	"cyclin-dependent kinases regulatory subunit, putative"
PF3D7_0714000	-1.52982	0.0425486	12823.1	6846.57	6222.95	3844.32	H2B.Z	histone H2B variant
PF3D7_0704300	-1.52882	0.0130539	116.375	256.276	49.9987	162.155	N/A	"conserved Plasmodium membrane protein, unknown function"
PF3D7_0712900	-1.52527	0.34974	0.435391	0.134692	0.143651	0.177851	VAR	"erythrocyte membrane protein 1, PfEMP1"
PF3D7_1443700	-1.52168	0.0430266	91.9701	240.991	38.5312	165.766	DPCK	"dephospho-CoA kinase, putative"
PF3D7_1008200	-1.51808	0.135831	6.7299	37.1738	3.25711	29.9785	N/A	"endonuclease, putative"
PF3D7_1107100	-1.51646	0.0168445	504.173	404.558	233.723	253.759	N/A	"nucleic acid binding protein, putative"
PF3D7_1108200	-1.51602	0.0444684	24.2583	94.4071	16.8772	45.0378	DTD	D-tyrosyl-tRNA(Tyr) deacylase
PF3D7_1472500	-1.51291	0.0348545	31.0404	38.3338	12.1279	23.8974	N/A	"conserved Plasmodium protein, unknown function"
PF3D7_1425800	-1.51288	0.0250947	30.9465	60.5455	11.3434	43.6044	N/A	"conserved Plasmodium protein, unknown function"
PF3D7_0414700	-1.51134	0.00657656	129.021	175.6	62.7668	105.212	N/A	"GTP-binding protein, putative"
PF3D7_0616200	-1.50863	0.021179	244.889	178.107	113.126	110.192	NDC80	"kinetochore protein NDC80, putative"
PF3D7_1134300	-1.50721	0.0325759	40.8334	113.824	16.9695	73.4235	N/A	"conserved Plasmodium protein, unknown function"
PF3D7_0316500	-1.50539	0.0522137	53.6795	148.437	18.5696	101.409	NUF2	"kinetochore protein NUF2, putative"
PF3D7_0918000	-1.50391	0.0666224	6034.06	3332.68	3029.87	1726.06	GAP50	glideosome-associated protein 50
PF3D7_0508600	-1.50341	0.0250741	173.907	134.577	85.6646	75.4009	N/A	"conserved Plasmodium protein, unknown function"
PF3D7_0620700	-1.50333	0.254091	10.0295	196.476	3.19219	123.436	N/A	"DnaJ protein, putative"
PF3D7_1217900	-1.49985	0.00668232	178.842	231.211	82.7165	150.595	N/A	"PPPDE peptidase domain-containing protein, putative"
PF3D7_1324100	-1.49588	0.00645292	146.733	227.283	70.7651	137.961	N/A	"conserved Plasmodium membrane protein, unknown function"
PF3D7_1031100	-1.49517	0.046093	29.9018	55.7223	12.761	36.093	N/A	"conserved Plasmodium protein, unknown function"
PF3D7_1355700	-1.49517	0.00727028	63.6002	102.431	28.9428	66.0037	NIF3	"NLI interacting factor-like phosphatase, putative"
PF3D7_1227500	-1.49389	0.00676775	105.055	133.185	43.9446	97.8096	N/A	"conserved Plasmodium protein, unknown function"
PF3D7_1121900	-1.49369	0.00821104	53.0518	84.5684	25.9505	50.2239	N/A	"serine/threonine protein kinase, putative"
PF3D7_API03600	-1.49222	0.727175	0	21.266	0	12.9377	ClpM	chaperone protein ClpM
PF3D7_1224100	-1.49214	0.0229464	2256.36	1425.55	1141.36	823.37	N/A	"conserved Plasmodium protein, unknown function"
PF3D7_0612200	-1.49133	0.00734205	124.834	203.546	58.9145	135.723	LRR6	leucine-rich repeat protein
PF3D7_1343200	-1.49089	0.015044	113.662	255.81	53.5934	154.866	N/A	"tRNA guanosine-2'-O-methyltransferase, putative"
PF3D7_1442900	-1.49004	0.0105452	66.3265	121.055	27.9056	84.2519	SEC7	"protein transport protein SEC7, putative"
PF3D7_1328200	-1.4861	0.0128723	35.6216	69.8274	15.4387	45.5887	N/A	"conserved Plasmodium protein, unknown function"
PF3D7_0400200	-1.4852	0.118216	1898.26	656.555	946.078	352.536	N/A	"erythrocyte membrane protein 1 (PfEMP1), exon 2, pseudogene"
PF3D7_0924000	-1.48433	0.120586	23.5106	132.268	10.3047	84.3213	N/A	"patatin-like phospholipase, putative"
PF3D7_0505400	-1.48353	0.00984803	90.0521	105.531	40.6956	68.7875	N/A	"conserved Plasmodium protein, unknown function"
PF3D7_1205400	-1.48247	0.0867577	13.3363	59.8973	5.41623	37.5913	N/A	"kelch domain-containing protein, putative"
PF3D7_0931500	-1.48064	0.242949	42.8679	485.263	5.57033	298.368	N/A	"conserved Plasmodium protein, unknown function"
PF3D7_1245700	-1.48002	0.692694	0	0.411935	0	0.328863	N/A	unspecified product
PF3D7_0829400	-1.48	0.0202839	127.045	122.985	65.9177	68.9861	N/A	"prolyl 4-hydroxylase subunit alpha, putative"
PF3D7_1030300	-1.47951	0.0217255	37.9493	92.4315	17.0574	58.3418	N/A	"conserved Plasmodium protein, unknown function"
PF3D7_1025200	-1.4795	0.0104309	52.9951	74.6382	22.0673	50.9904	ATP12	"ATP synthase mitochondrial F1 complex assembly factor 2, putative"
PF3D7_1332600	-1.47768	0.00743581	145.363	234.07	66.5864	146.424	APN1	"apurinic/apyrimidinic endonuclease Apn1, putative"
PF3D7_0409900	-1.47382	0.00996887	65.6784	92.8344	35.6209	62.9221	ALP5b	"actin-like protein, putative"
PF3D7_1023900	-1.46395	0.0177517	569.273	532.416	267.719	359.331	CHD1	"chromodomain-helicase-DNA-binding protein 1 homolog, putative"
PF3D7_0321800	-1.46368	0.0731551	17.7003	72.647	7.86949	48.6999	N/A	"WD repeat-containing protein, putative"
PF3D7_1421900	-1.4626	0.0125427	1043.26	1174.28	490.662	758.791	CTR2	"copper transporter, putative"
PF3D7_0211000	-1.46153	0.0781478	9.19749	11.3892	3.70044	7.81122	N/A	unspecified product
PF3D7_1142400	-1.46081	0.00864648	97.4109	149.356	48.9969	90.5141	CPO	coproporphyrinogen-III oxidase
PF3D7_0605100	-1.46015	0.031493	221.21	184.585	115.579	106.739	N/A	"RNA-binding protein, putative"
PF3D7_1020300	-1.45999	0.0769609	42.6597	19.0954	20.5251	13.6547	N/A	"cytoplasmic dynein intermediate chain, putative"
PF3D7_1465400	-1.45689	0.021878	101.081	107.472	58.2793	59.7481	N/A	"conserved Plasmodium protein, unknown function"
PF3D7_0806200	-1.45664	0.00790037	153.585	204.686	82.6598	122.474	N/A	"C-mannosyltransferase, putative"
PF3D7_1136400	-1.45659	0.0645577	33.7014	100.214	13.5073	71.9151	SRP72	"signal recognition particle subunit SRP72, putative"
PF3D7_1223000	-1.45559	0.0378025	723.402	454.633	353.351	266.139	N/A	"conserved Plasmodium protein, unknown function"
PF3D7_1224700	-1.45539	0.0176919	34.003	68.0961	14.0146	49.863	N/A	"conserved Plasmodium protein, unknown function"
PF3D7_1241900	-1.45383	0.0114313	104.443	111.638	47.0576	78.1817	N/A	"tetratricopeptide repeat protein, putative"
PF3D7_1414400	-1.45283	0.0109084	2749.05	3041	1404.48	1781.97	PP1	serine/threonine protein phosphatase PP1
PF3D7_0916900	-1.45222	0.0697538	58.1866	162.256	18.4466	128.768	N/A	"zinc finger protein, putative"
PF3D7_1357500	-1.45166	0.0244146	152.055	138.289	77.7738	87.9266	N/A	"DNA helicase, putative"
PF3D7_1451700	-1.45052	0.0347812	1339.56	938.94	719.246	534.343	CNB	calcineurin subunit B
PF3D7_1304000	-1.44974	0.0221951	164.566	153.163	89.9224	92.8005	N/A	"condensin complex subunit 2, putative"
PF3D7_0917000	-1.44806	0.00836861	52.6908	78.6689	24.1444	53.5789	MOP	merozoite organizing protein
PF3D7_0216800	-1.44805	0.0151001	82.7514	106.083	42.0835	63.355	N/A	"conserved Plasmodium membrane protein, unknown function"
PF3D7_0319000	-1.4478	0.0153139	79.1217	165.944	35.3692	107.129	ATPase7	"P-type ATPase, putative"
PF3D7_1322500	-1.44657	0.0282423	542.779	421.927	279.099	257.779	DHHC5	palmitoyltransferase DHHC5
PF3D7_0930100	-1.44597	0.0338206	23.3019	64.017	11.1298	40.1745	N/A	"conserved Plasmodium protein, unknown function"
PF3D7_0929500	-1.44564	0.247509	1.08947	22.5738	1.81271	3.37357	N/A	"conserved protein, unknown function"
PF3D7_0908400	-1.44432	0.0735457	73.6128	257.583	27.8643	162.846	N/A	"conserved Plasmodium protein, unknown function"
PF3D7_1453200	-1.44415	0.0306929	39.2487	103.124	19.4168	64.5459	N/A	"conserved Plasmodium protein, unknown function"
PF3D7_1342100	-1.44322	0.0100032	122.53	205.251	68.8983	111.877	IRP	aconitate hydratase
PF3D7_0308400	-1.44187	0.530651	4.25956	1.63057	1.76127	0	N/A	U4 spliceosomal RNA
PF3D7_0527200	-1.44145	0.036221	639.266	529.488	331.643	297.11	USP14	ubiquitin carboxyl-terminal hydrolase 14
PF3D7_1401700	-1.44007	0.157434	6.255	3.36821	3.10587	2.15044	N/A	"conserved Plasmodium protein, unknown function"
PF3D7_1412100	-1.43679	0.0217713	37.769	97.4586	23.071	62.8822	MCMBP	"mini-chromosome maintenance complex-binding protein, putative"
PF3D7_1133800	-1.43622	0.00860122	160.28	240.193	80.7166	156.207	N/A	"RNA (uracil-5-)methyltransferase, putative"
PF3D7_1422500	-1.43413	0.0219398	133.16	125.297	65.3972	83.1	HRD1	ERAD-associated E3 ubiquitin-protein ligase HRD1
PF3D7_0511200	-1.43335	0.0114366	234.383	263.32	123.11	160.931	SCD	stearoyl-CoA desaturase
PF3D7_1019800	-1.43333	0.0432217	25.3625	78.6361	13.172	49.36	N/A	"tRNA methyltransferase, putative"
PF3D7_1341800	-1.43188	0.0714151	113.337	64.5487	57.7677	39.2913	IMC1k	"inner membrane complex protein 1k, putative"
PF3D7_0827400	-1.43141	0.0970092	7.95434	11.9505	1.85292	10.0142	N/A	"conserved Plasmodium protein, unknown function"
PF3D7_1363500	-1.43111	0.0897803	33.6122	122.535	16.5371	79.4347	N/A	"DNase I-like protein, putative"
PF3D7_1361100	-1.42996	0.0561806	829.639	607.539	437.432	336.82	SEC24A	protein transport protein Sec24A
PF3D7_0624600	-1.42191	0.0193609	174.119	412.703	89.2295	265.119	ISWI	"SNF2 helicase, putative"
PF3D7_0820200	-1.42157	0.0104278	143.314	182.61	70.8772	114.761	PGPS	phosphatidylglycerophosphate synthase
PF3D7_0520500	-1.42154	0.0295772	42.0502	84.7107	19.2449	62.2873	N/A	"phosphomethylpyrimidine kinase, putative"
PF3D7_1001600	-1.42146	0.0534694	1456.23	922.211	721.028	649.023	XL2	exported lipase 2
PF3D7_0624500	-1.41951	0.0120731	425.796	572.547	228.079	335.501	APC11	"anaphase-promoting complex subunit 11, putative"
PF3D7_0209600	-1.41446	0.0179262	298.443	291.636	157.312	184.187	N/A	"transporter, putative"
PF3D7_1120200	-1.41391	0.0513732	278.923	643.525	181.891	364.629	N/A	"conserved Plasmodium protein, unknown function"
PF3D7_0419200	-1.4133	0.307566	8.39478	166.201	1.05851	117.065	GOT1	"protein transport protein GOT1, putative"
PF3D7_0307700	-1.40994	0.0486185	529.258	352.183	262.702	239.295	N/A	"conserved Plasmodium protein, unknown function"
PF3D7_1352200	-1.40977	0.0272404	124.324	117.225	62.9333	69.5138	UTP15	"U3 small nucleolar RNA-associated protein 15, putative"
PF3D7_1018100	-1.4078	0.317548	0.694224	3.98813	0.885892	3.03728	N/A	"conserved Plasmodium protein, unknown function"
PF3D7_1435300	-1.40233	0.0325998	101.099	101.726	56.3855	56.9516	N/A	"NAD(P)H-dependent glutamate synthase, putative"
PF3D7_0104100	-1.39735	0.0205022	134.913	131.844	70.7575	87.0117	N/A	"conserved Plasmodium membrane protein, unknown function"
PF3D7_0914800	-1.39732	0.15946	40.5061	254.524	16.4159	166.908	N/A	"GINS complex subunit Psf3, putative"
PF3D7_0211500	-1.39671	0.0166321	21.1297	41.9616	10.2801	28.1905	N/A	"GAF domain-related protein, putative"
PF3D7_0607600	-1.39476	0.0105238	279.054	283.992	141.758	189.916	SAS6	"spindle assembly abnormal protein 6, putative"
PF3D7_1464700	-1.39154	0.0379985	261.571	206.585	129.729	129.882	N/A	"ATP synthase (C/AC39) subunit, putative"
PF3D7_1124100	-1.39072	0.0241456	34.9486	68.4476	15.8095	51.6769	N/A	"beige/BEACH domain protein, putative"
PF3D7_0321700	-1.39013	0.0120682	50.6125	66.9274	24.2243	46.8906	N/A	"conserved Plasmodium protein, unknown function"
PF3D7_1450400	-1.38968	0.0617858	26.3374	79.8041	12.7429	55.2771	N/A	"zinc finger protein, putative"
PF3D7_0214100	-1.38713	0.0434433	489.236	368.078	255.904	235.729	SEC31	protein transport protein SEC31
PF3D7_0416400	-1.38564	0.0155159	295.974	327.092	149.354	223.232	HAT1	"histone acetyltransferase, putative"
PF3D7_1229200	-1.38487	0.650166	0	1.92917	0	1.1339	N/A	unspecified product
PF3D7_0523900	-1.38365	0.170554	30.4975	169.315	8.78753	119.463	N/A	"conserved Plasmodium membrane protein, unknown function"
PF3D7_1211900	-1.38333	0.113884	400.487	195.598	210.513	109.903	ATP4	non-SERCA-type Ca2+ -transporting P-ATPase
PF3D7_1117800	-1.38291	0.0448517	95.5345	75.5237	51.6388	53.6275	MLH	DNA mismatch repair protein MLH
PF3D7_1013600	-1.38285	0.0295255	25.8936	65.6307	13.0459	44.1088	N/A	"conserved Plasmodium protein, unknown function"
PF3D7_0500900	-1.37959	0.0425091	66.3331	60.2827	33.4285	35.6311	FIKK5	"serine/threonine protein kinase, FIKK family"
PF3D7_0414200	-1.37865	0.0230639	239.91	226.512	131.564	135.26	N/A	calmodulin-like protein
PF3D7_1220300	-1.37853	0.151948	16.2407	86.1921	7.66936	59.9143	N/A	"cell cycle associated protein, putative"
PF3D7_0924800	-1.37464	0.397242	4.05809	11.4166	0.802858	6.03057	TRF1	"telomeric repeat binding factor 1, putative"
PF3D7_0620500	-1.37232	0.0250441	58.1107	64.8986	30.8318	46.5446	N/A	"cleavage stimulation factor subunit 1, putative"
PF3D7_1208400	-1.37093	0.044497	16.0884	44.7055	7.99499	30.5316	N/A	"amino acid transporter, putative"
PF3D7_0802700	-1.37041	0.0475767	10.4585	17.577	5.64063	12.9164	N/A	"conserved Plasmodium protein, unknown function"
PF3D7_1138900	-1.36996	0.435259	0.065059	7.48863	0.00067	4.94919	N/A	unspecified product
PF3D7_0310900	-1.36929	0.0274194	36.7055	83.4551	21.1156	54.6186	N/A	"conserved Plasmodium protein, unknown function"
PF3D7_1343700	-1.36925	0.0538631	285.108	226.672	157.705	138.807	K13	kelch protein K13
PF3D7_1014200	-1.36626	0.254768	1.16452	0.879533	0.40016	0.256191	HAP2	"male gamete fusion factor HAP2, putative"
PF3D7_1015400	-1.36526	0.0147128	56.9409	79.5182	25.4461	58.0112	N/A	"conserved Plasmodium protein, unknown function"
PF3D7_0908000	-1.36416	0.0343438	351.878	356.149	198.522	217.768	N/A	"P1 nuclease, putative"
PF3D7_1145300	-1.36374	0.0281361	286.062	266.236	240.273	236.334	CRIPT	"cysteine-rich PDZ-binding protein, putative"
PF3D7_1237300	-1.3612	0.208156	2.42378	5.19907	1.8548	2.98489	N/A	"conserved Plasmodium protein, unknown function"
PF3D7_1221000	-1.36102	0.0137122	90.5147	129.538	41.9042	102.245	SET10	"histone-lysine N-methyltransferase, H3 lysine-4 specific"
PF3D7_0303400	-1.35662	0.044052	332.591	227.482	171.106	162.159	DHHC1	palmitoyltransferase DHHC1
PF3D7_1459400	-1.35615	0.0234662	143.391	282.207	74.9269	198.093	N/A	"conserved Plasmodium protein, unknown function"
PF3D7_0618900	-1.35457	0.0361842	86.0997	177.931	37.9565	123.587	GPI1	phosphatidylinositol N-acetylglucosaminyltransferase subunit GPI1
PF3D7_1351000	-1.35445	0.0143418	44.3329	68.7432	21.5796	50.0986	N/A	"phosphatidylinositol transfer protein, putative"
PF3D7_1448500	-1.35358	0.0287876	54.449	123.998	26.7602	86.2741	N/A	"conserved Plasmodium protein, unknown function"
PF3D7_0525200	-1.35275	0.0169878	64.8274	106.513	32.1848	76.7296	SMC6	"structural maintenance of chromosomes protein 6, putative"
PF3D7_1105800	-1.3525	0.0384301	1063.94	847.335	572.265	523.089	N/A	"conserved Apicomplexan protein, unknown function"
PF3D7_0514100	-1.35236	0.0809156	16.4573	62.2911	7.91264	42.1837	UvrD	ATP-dependent DNA helicase UvrD
PF3D7_1468100	-1.34869	0.0133159	367.391	527.299	194.921	352.947	N/A	"conserved Plasmodium protein, unknown function"
PF3D7_0207500	-1.34667	0.0887705	1432.05	829.463	790.809	524.72	SERA6	serine repeat antigen 6
PF3D7_0105500	-1.34525	0.0742883	6.76784	23.1251	6.24275	11.1624	N/A	"conserved Plasmodium protein, unknown function"
PF3D7_1207000	-1.34419	0.0353537	61.7715	139.526	29.2692	102.325	N/A	"conserved Plasmodium protein, unknown function"
PF3D7_1453300	-1.34235	0.725677	0	2.92688	0	2.03884	N/A	"Yos1-like protein, putative"
PF3D7_1447700	-1.34223	0.236149	11.5046	125.027	5.94191	89.2503	N/A	"conserved Plasmodium protein, unknown function"
PF3D7_1312900	-1.34207	0.0136418	152.966	236.563	82.3296	159.005	EIF4G	eukaryotic translation initation factor 4 gamma
PF3D7_0809300	-1.34081	0.0783423	24.6579	107.279	17.3353	64.9522	N/A	unspecified product
PF3D7_0305600	-1.34052	0.0300251	342.494	325.952	179.733	246.48	N/A	"AP endonuclease (DNA-[apurinic or apyrimidinic site] lyase), putative"
PF3D7_1125700	-1.33866	0.068792	171.946	111.268	98.0501	66.0161	N/A	"kelch domain-containing protein, putative"
PF3D7_0717200	-1.33776	0.0397179	371.826	255.576	185.394	191.096	N/A	"conserved Plasmodium protein, unknown function"
PF3D7_1349700	-1.33551	0.0304357	344.976	291.441	203.728	199.281	N/A	"peptidase, putative"
PF3D7_0414600	-1.33522	0.0797994	309.214	196.488	174.061	131.54	APH	"acylated pleckstrin-homology domain-containing protein, putative"
PF3D7_1248900	-1.3313	0.133199	1182.73	539.51	633.386	330.649	RPT6	"26S protease regulatory subunit 8, putative"
PF3D7_1127600	-1.32967	0.07269	661.633	397.426	366.959	257.17	N/A	"CRAL/TRIO domain-containing protein, putative"
PF3D7_0605500	-1.32777	0.0420148	32.9422	70.2154	17.1456	50.4442	N/A	"cyclin dependent kinase binding protein, putative"
PF3D7_1001800	-1.32411	0.0324447	234.828	215.581	129.401	158.858	N/A	"Plasmodium exported protein (PHISTc), unknown function"
PF3D7_1321800	-1.32263	0.0981778	371.021	187.649	200.844	120.835	N/A	"protein transport protein SFT2, putative"
PF3D7_0518200	-1.32023	0.0653639	1360.45	882.986	750.163	597.6	MDM2	SWIB/MDM2 domain-containing protein
PF3D7_1008000	-1.31885	0.0614612	59.1938	186.641	31.6063	132.904	HDA2	histone deacetylase 2
PF3D7_1215400	-1.31589	0.0240138	109.56	201.274	56.1395	149.13	N/A	"conserved Plasmodium protein, unknown function"
PF3D7_1221300	-1.31434	0.0309303	402.898	388.198	232.131	239.092	N/A	"conserved Plasmodium protein, unknown function"
PF3D7_0311300	-1.312	0.0177748	309.902	363.742	165.716	261.265	N/A	"phosphatidylinositol 3- and 4-kinase, putative"
PF3D7_0822600	-1.31081	0.116425	604.142	344.832	349.458	197.282	SEC23	protein transport protein SEC23
PF3D7_0625000	-1.30858	0.0414816	117.457	106.491	66.3389	71.9191	SMS1	"sphingomyelin synthase 1, putative"
PF3D7_1012700	-1.30818	0.162733	13.4334	75.6647	8.45692	51.854	NIF4	"NLI interacting factor-like phosphatase, putative"
PF3D7_0212800	-1.30616	0.0356297	27.3071	28.9319	15.4771	21.136	MATE	"multidrug efflux pump, putative"
PF3D7_1239000	-1.30521	0.056951	217.507	173.34	125.796	116.971	N/A	HD superfamily phosphohydrolase protein
PF3D7_1243700	-1.30364	0.061341	201.435	155.892	120.375	107.478	N/A	"ubiquitin-conjugating enzyme E2, putative"
PF3D7_1401900	-1.30201	0.0520695	61.632	35.9647	29.7687	33.8796	N/A	"conserved Plasmodium protein, unknown function"
PF3D7_1203400	-1.30145	0.0715613	35.6837	105.939	17.1644	77.3116	MFS4	"major facilitator superfamily domain-containing protein, putative"
PF3D7_0914900	-1.29795	0.0255387	106.023	188.754	53.1979	143.293	N/A	"BSD-domain protein, putative"
PF3D7_1224200	-1.29753	0.0416682	41.1286	34.5991	21.8114	24.5365	N/A	"BRO1 domain-containing protein, putative"
PF3D7_1362400	-1.2941	0.0244325	44.4708	94.0772	27.8426	64.1348	Pcalp	calpain
PF3D7_1429900	-1.29227	0.0888447	17.1136	61.829	9.27815	44.407	WRN	ADP-dependent DNA helicase RecQ
PF3D7_1113200	-1.29166	0.0369613	106.238	91.954	59.1017	73.227	N/A	"conserved Plasmodium protein, unknown function"
PF3D7_API06700	-1.29078	0.704547	0.109655	8.77607	0.227487	9.10779	N/A	large subunit ribosomal RNA
PF3D7_0215100	-1.28998	0.0492575	451.276	361.017	248.149	262.859	N/A	"RING zinc finger protein, putative"
PF3D7_0806300	-1.28518	0.0272628	104.988	115.782	58.5282	84.5976	N/A	"ferlin, putative"
PF3D7_0910000	-1.28458	0.0706945	4.60131	12.6506	2.75547	9.18118	SET4	"SET domain protein, putative"
PF3D7_1221900	-1.28279	0.0976713	9.21674	37.8041	5.31055	28.2196	N/A	"conserved Plasmodium membrane protein, unknown function"
PF3D7_1036300	-1.28152	0.167589	7.29806	3.68629	3.57202	2.46772	DBLMSP2	duffy binding-like merozoite surface protein 2
PF3D7_1131100	-1.27926	0.273529	12.405	219.981	10.3268	155.37	SR1	"serpentine receptor, putative"
PF3D7_0803500	-1.27626	0.0680695	11.442	34.0145	6.49395	24.895	N/A	"AAA family ATPase, putative"
PF3D7_1118600	-1.27439	0.0463784	62.1574	63.9939	37.556	40.9046	MYST	histone acetyltransferase
PF3D7_0617100	-1.27066	0.0422322	45.9234	97.5641	25.74	68.7026	N/A	"AP-2 complex subunit alpha, putative"
PF3D7_0416500	-1.27023	0.0220124	141.931	173.672	74.9424	132.545	N/A	"repressor of RNA polymerase III transcription MAF1, putative"
PF3D7_0207700	-1.27022	0.126458	1034.57	552.335	607.1	348.592	SERA4	serine repeat antigen 4
PF3D7_0413600	-1.26877	0.105267	1433.57	834.392	829.995	564.306	RPT3	"26S protease regulatory subunit 6B, putative"
PF3D7_1446700	-1.26661	0.0636955	550.391	361.82	307.317	277.683	N/A	"conserved Plasmodium protein, unknown function"
PF3D7_0207200	-1.26642	0.0612204	33.4002	42.0681	17.1344	41.5018	IscA1	"iron-sulfur assembly protein, putative"
PF3D7_0807800	-1.2645	0.0295133	434.703	458.31	252.572	324.976	RPN10	"26S proteasome regulatory subunit RPN10, putative"
PF3D7_1034600	-1.26302	0.15826	46.457	183.524	17.9635	148.678	IF3b	"translation initiation factor IF-3, putative"
PF3D7_1334800	-1.26044	0.104386	470.977	302.305	282.391	201.209	MSRP2	MSP7-like protein
PF3D7_1305000	-1.25886	0.0248283	51.3082	89.8463	27.4681	67.6718	N/A	"conserved Plasmodium protein, unknown function"
PF3D7_0415400	-1.25835	0.183164	56.0776	257.604	26.1793	209.57	N/A	"coatomer subunit zeta, putative"
PF3D7_1228300	-1.25818	0.0792166	196.165	145.97	111.09	106.702	NEK1	NIMA related kinase 1
PF3D7_0412600	-1.25776	0.760626	2.39332	1.10225	0.148159	0	RIF	"rifin, pseudogene"
PF3D7_0416700	-1.2572	0.0305255	138.435	187.222	84.5558	136.166	N/A	"CDGSH iron-sulfur domain-containing protein, putative"
PF3D7_0405100	-1.25668	0.0847051	346.698	232.612	205.974	157.776	SEC24B	protein transport protein Sec24B
PF3D7_0814500	-1.25621	0.121116	4.03573	11.6286	2.07808	8.84348	N/A	"conserved Plasmodium protein, unknown function"
PF3D7_1411000	-1.25532	0.0886343	3.63167	11.3044	2.37489	8.42135	N/A	"conserved Plasmodium protein, unknown function"
PF3D7_1349100	-1.25438	0.0382481	245.457	202.272	142.566	163.516	N/A	"nucleoside diphosphate hydrolase, putative"
PF3D7_1117300	-1.252	0.290302	20.3238	190.256	10.821	134.005	N/A	"conserved Plasmodium protein, unknown function"
PF3D7_0403800	-1.25185	0.0893775	37.5675	123.441	18.9821	99.423	N/A	"alpha/beta hydrolase, putative"
PF3D7_0935500	-1.25039	0.0595953	190.236	368.634	176.595	145.947	GEXP22	"Plasmodium exported protein, unknown function"
PF3D7_0806800	-1.24956	0.0213199	311.321	445.274	171.404	333.792	N/A	"V-type proton ATPase subunit a, putative"
PF3D7_1358700	-1.249	0.0997107	272.386	851.59	163.751	631.469	YOP1L	"YOP1-like protein, putative"
PF3D7_0605400	-1.24695	0.0678378	27.9746	59.7472	19.2903	38.6134	N/A	"calcium-binding protein, putative"
PF3D7_0603000	-1.24675	0.0332976	58.9595	101.599	35.1237	79.9795	N/A	"conserved Plasmodium protein, unknown function"
PF3D7_1227600	-1.2453	0.0341749	256.559	270.67	152.494	190.978	N/A	"conserved Plasmodium protein, unknown function"
PF3D7_1130500	-1.24512	0.0313973	115.589	114.966	65.7072	81.4929	COG2	"conserved oligomeric Golgi complex subunit 2, putative"
PF3D7_0508800	-1.24502	0.0270023	290.321	327.581	162.801	238.282	SSB	single-stranded DNA-binding protein
PF3D7_1415300	-1.245	0.12534	357.293	202.697	211.839	130.383	N/A	"RNA-binding protein Nova-1, putative"
PF3D7_1218200	-1.24497	0.111215	17.7916	64.3125	10.7207	48.4343	N/A	"conserved Plasmodium protein, unknown function"
PF3D7_1226900	-1.24096	0.0519943	31.3027	42.6675	12.7183	39.9095	N/A	"conserved Plasmodium protein, unknown function"
PF3D7_1403500	-1.2404	0.167091	40.1792	83.7133	12.8551	66.7773	N/A	"dynein light chain, putative"
PF3D7_0606700	-1.23883	0.0226991	169.175	228.897	97.1977	171.628	N/A	"coatomer alpha subunit, putative"
PF3D7_1322200	-1.23755	0.0692207	38.2594	111.121	20.9923	81.1684	N/A	"conserved Plasmodium protein, unknown function"
PF3D7_1466300	-1.23689	0.0753079	554.19	414.063	320.99	300.69	RPN2	"26S proteasome regulatory subunit RPN2, putative"
PF3D7_0320900	-1.23629	0.153757	12959.7	5905.77	7762.59	3625.87	H2A.Z	histone H2A.Z
PF3D7_1346600	-1.23625	0.137914	22.625	77.5369	13.5548	58.5348	N/A	"conserved Plasmodium protein, unknown function"
PF3D7_0617900	-1.23612	0.080901	3770.66	2213.45	2123.21	1656.97	H3.3	histone H3 variant
PF3D7_1427000	-1.23451	0.0372669	25.1349	34.7603	11.046	29.4127	N/A	"conserved Plasmodium protein, unknown function"
PF3D7_1255100	-1.23151	0.48473	1.27757	0.190648	0.561211	0.606486	RIF	rifin
PF3D7_1243000	-1.22929	0.0329268	81.7965	109.529	43.0927	96.1793	SYN16	"syntaxin, Qa-SNARE family"
PF3D7_0400700	-1.22634	0.545544	1.11587	0.175636	0.645375	0.473864	RIF	rifin
PF3D7_0423800	-1.22498	0.0967708	202.98	134.209	120.103	95.4503	CyRPA	cysteine-rich protective antigen
PF3D7_1363900	-1.22463	0.428383	1.56789	83.901	0.935233	61.3467	N/A	unspecified product
PF3D7_0827800	-1.22423	0.0245145	63.5295	98.9673	36.6144	75.5425	SET3	"SET domain protein, putative"
PF3D7_0528100	-1.22418	0.118275	396.845	226.632	229.871	153.732	N/A	"AP-1 complex subunit beta, putative"
PF3D7_0724600	-1.22373	0.0457841	42.3514	74.5674	23.8942	56.3913	N/A	"protein kinase, putative"
PF3D7_1357400	-1.21942	0.0304182	47.1785	59.5215	25.0473	46.4724	N/A	"conserved Plasmodium protein, unknown function"
PF3D7_0818500	-1.21803	0.0676217	620.594	456.206	355.576	369.057	N/A	"zinc finger protein, putative"
PF3D7_1472700	-1.21733	0.228929	6.47806	50.5359	3.61759	35.4637	N/A	"DNA-directed RNA polymerase, alpha subunit, putative"
PF3D7_1147400	-1.21608	0.0575981	468.382	366.866	299.163	242.01	N/A	"conserved Plasmodium protein, unknown function"
PF3D7_0927000	-1.21576	0.0499193	346.177	322.287	203.804	243.394	N/A	"CS domain protein, putative"
PF3D7_1448300	-1.21534	0.0304009	94.715	164.525	52.5618	126.542	N/A	"conserved Plasmodium protein, unknown function"
PF3D7_0725100	-1.21518	0.0471718	28.9026	62.7335	17.1489	47.8831	N/A	"conserved Plasmodium membrane protein, unknown function"
PF3D7_0932500	-1.21392	0.0401968	109.176	106.675	58.8036	81.1802	DHHC6	"palmitoyltransferase DHHC6, putative"
PF3D7_1136500	-1.2134	0.161991	6480.06	2974.52	3897.22	1986.84	CK1	casein kinase 1
PF3D7_1028200	-1.21306	0.11306	296.467	171.104	170.948	136.081	N/A	"RING zinc finger protein, putative"
PF3D7_1138200	-1.21278	0.100042	191.993	108.523	99.0618	76.2321	N/A	"conserved Plasmodium membrane protein, unknown function"
PF3D7_1305900	-1.21216	0.0705489	134.66	104.118	78.233	79.7714	N/A	"conserved Plasmodium protein, unknown function"
PF3D7_1349300	-1.21194	0.0514059	41.4353	95.3544	21.9274	73.2545	TKL3	tyrosine kinase-like protein
PF3D7_1143000	-1.21133	0.0780531	17.4202	39.6705	10.6794	26.8035	N/A	"alpha/beta hydrolase, putative"
PF3D7_0817800	-1.21101	0.0404639	523.238	730.503	334.797	573.059	N/A	"conserved Plasmodium protein, unknown function"
PF3D7_1338700	-1.20989	0.0334604	255.508	286.954	130.391	240.978	N/A	"conserved Plasmodium protein, unknown function"
PF3D7_0105900	-1.20644	0.0822216	33.0197	74.2963	16.3375	61.2564	N/A	"DNA binding protein, putative"
PF3D7_1326000	-1.20454	0.194608	1485.85	535.815	905.073	361.016	N/A	"conserved Plasmodium protein, unknown function"
PF3D7_0104200	-1.20436	0.0357189	153.034	247.507	72.9008	216.465	N/A	StAR-related lipid transfer protein
PF3D7_1119800	-1.20057	0.0433006	87.4774	112.786	48.2687	90.6582	ASF1	"alternative splicing factor ASF-1, putative"
PF3D7_0306000	-1.2	0.0722656	288.875	219.856	185.913	157.764	N/A	"conserved Plasmodium protein, unknown function"
PF3D7_0111000	-1.19909	0.0431384	62.7859	59.0384	34.7011	48.9018	N/A	"kinesin-8, putative"
PF3D7_1215600	-1.19736	0.0677448	58.7929	126.751	28.3171	108.3	N/A	"conserved Plasmodium protein, unknown function"
PF3D7_1218400	-1.19633	0.0667762	805.224	562.589	480.926	405.225	N/A	"triose or hexose phosphate/phosphate translocator, putative"
PF3D7_0925300	-1.19613	0.0433846	86.5928	100.121	48.1369	72.375	aPRS	"proline--tRNA ligase, putative"
PF3D7_1425300	-1.19422	0.118106	571.781	311.788	323.6	259.749	N/A	"conserved Plasmodium protein, unknown function"
PF3D7_1339400	-1.19151	0.0333153	344.419	404.356	200.858	334.895	N/A	"conserved Plasmodium protein, unknown function"
PF3D7_0423200	-1.19072	0.0594963	312.427	237.869	177.501	199.243	N/A	"BSD-domain protein, putative"
PF3D7_0709700	-1.19008	0.0321499	157.735	252.161	96.0217	178.687	PARE	prodrug activation and resistance esterase
PF3D7_1144900	-1.18985	0.0422491	620.104	797.214	410.398	507.049	RAB6	ras-related protein Rab-6
PF3D7_1231100	-1.18756	0.141158	2102.82	1080.77	1306.13	721.409	RAB2	ras-related protein Rab-2
PF3D7_0215500	-1.1852	0.0406507	36.8337	40.8987	21.0247	34.1084	N/A	"conserved Plasmodium protein, unknown function"
PF3D7_1327300	-1.18365	0.0568771	33.0192	35.4541	20.0133	25.2633	N/A	"conserved Plasmodium protein, unknown function"
PF3D7_0828900	-1.18263	0.122607	955.401	517.104	577.372	369.122	N/A	"conserved Plasmodium protein, unknown function"
PF3D7_0424300	-1.18234	0.122631	12.7751	8.58315	7.54875	6.49287	EBA165	"erythrocyte binding antigen-165, pseudogene"
PF3D7_0409000	-1.18225	0.333342	1.25156	12.8401	0.38576	10.6925	N/A	"conserved Plasmodium protein, unknown function"
PF3D7_0321200	-1.18172	0.0606337	64.4647	70.9904	73.7017	57.3244	ALG7	"UDP-N-acetylglucosamine--dolichyl-phosphate N-acetylglucosaminephosphotransferase, putative"
PF3D7_1453100	-1.18132	0.0570871	14.6625	22.5467	7.93746	19.4988	N/A	"dynactin subunit 4, putative"
PF3D7_1433400	-1.18118	0.0845887	72.3935	225.568	46.7058	167.487	N/A	"conserved Plasmodium membrane protein, unknown function"
PF3D7_1244700	-1.17994	0.0578071	86.4678	108.533	48.9685	90.5288	N/A	"conserved Plasmodium protein, unknown function"
PF3D7_1410900	-1.17963	0.061115	162.178	106.284	91.4046	88.3282	N/A	"ribosome maturation protein SBDS, putative"
PF3D7_0614900	-1.17864	0.14119	42.9724	134.563	18.7501	114.074	N/A	"conserved Plasmodium membrane protein, unknown function"
PF3D7_1243600	-1.17847	0.0498573	3606.63	2349.87	2179.19	1618.76	N/A	"translation initiation factor SUI1, putative"
PF3D7_1364300	-1.17827	0.0382913	33.649	48.9691	19.9937	33.1484	PRP16	pre-mRNA-splicing factor ATP-dependent RNA helicase PRP16
PF3D7_1135900	-1.17817	0.102965	3054.7	1887.39	1831.29	1363.24	N/A	"3-oxo-5-alpha-steroid 4-dehydrogenase, putative"
PF3D7_1318400	-1.17473	0.044118	121.748	124.013	70.6072	97.1464	SMC2	"structural maintenance of chromosomes protein 2, putative"
PF3D7_0112700	-1.17332	0.243153	1.42969	13.4787	4.14822	10.1645	N/A	28S ribosomal RNA
PF3D7_1211800	-1.17308	0.177852	4238.22	1733.28	2670.58	1102.98	PfpUB	polyubiquitin
PF3D7_1133200	-1.17283	0.0525136	203.361	194.405	117.407	153.47	N/A	"conserved Plasmodium protein, unknown function"
PF3D7_1464500	-1.17212	0.102207	39.2467	104.547	19.9297	88.0694	N/A	"conserved Plasmodium membrane protein, unknown function"
PF3D7_0410600	-1.17042	0.10706	173.529	112.599	111.451	79.5371	N/A	"conserved Plasmodium protein, unknown function"
PF3D7_1113100	-1.16985	0.0425369	515.422	526.636	323.31	403.867	PRL	protein tyrosine phosphatase
PF3D7_1019000	-1.16953	0.0906422	57.4105	155.11	33.2788	122.507	N/A	"eukaryotic translation initiation factor subunit eIF2A, putative"
PF3D7_1361200	-1.16492	0.0360665	58.6184	73.4398	31.5678	59.594	N/A	"conserved Plasmodium protein, unknown function"
PF3D7_1309400	-1.16466	0.0442259	47.2345	94.0074	30.0489	73.8664	N/A	"HORMA domain protein, putative"
PF3D7_1451600	-1.16257	0.181193	2.74896	2.91177	1.88545	1.86227	LAP5	LCCL domain-containing protein
PF3D7_1461100	-1.16151	0.0814378	20.3098	57.4969	13.3066	46.7732	N/A	"conserved Plasmodium protein, unknown function"
PF3D7_1449400	-1.16099	0.0787313	49.3289	42.4565	28.0156	30.908	MUS81	"crossover junction endonuclease MUS81, putative"
PF3D7_0627100	-1.16002	0.13611	38.6542	149.236	22.5383	119.979	N/A	"ankyrin-repeat protein, putative"
PF3D7_1356600	-1.1596	0.0752225	67.7104	70.2669	44.0999	45.9043	N/A	"regulator of chromosome condensation, putative"
PF3D7_1223400	-1.15729	0.0509701	305.037	303.858	182.144	225.529	N/A	"phospholipid-transporting ATPase, putative"
PF3D7_0700200	-1.15568	0.667255	0.582239	0.206535	0.078458	0.412676	RIF	rifin
PF3D7_1140800	-1.15495	0.0519028	31.9168	59.7171	17.51	46.455	N/A	"conserved Plasmodium protein, unknown function"
PF3D7_1124200	-1.15398	0.0952075	276.862	192.079	174.37	142.202	N/A	"conserved Plasmodium protein, unknown function"
PF3D7_1428000	-1.15376	0.334975	9.69845	101.54	2.78069	76.8913	N/A	"conserved Plasmodium membrane protein, unknown function"
PF3D7_1214100	-1.15297	0.0479394	50.9061	98.8769	27.1564	78.8061	PIGO	"GPI ethanolamine phosphate transferase 3, putative"
PF3D7_1453800	-1.1528	0.0592251	129.124	144.569	85.4771	107.104	GluPho	glucose-6-phosphate dehydrogenase-6-phosphogluconolactonase
PF3D7_1139700	-1.1523	0.122816	12.6917	36.9417	7.86581	31.4832	N/A	"adrenodoxin reductase, putative"
PF3D7_1428100	-1.15076	0.157505	12.6955	44.773	8.00584	36.7736	N/A	"WW domain-binding protein 11, putative"
PF3D7_0209700	-1.15052	0.0502681	72.6848	85.7191	42.541	63.8066	N/A	"RING zinc finger protein, putative"
PF3D7_0817200	-1.15043	0.17676	27.5549	135.035	17.5737	100.164	N/A	"conserved Plasmodium protein, unknown function"
PF3D7_1211700	-1.14752	0.206166	1404.05	577.763	888.193	386.985	MCM5	"DNA replication licensing factor MCM5, putative"
PF3D7_1021200	-1.14599	0.0618498	39.4471	90.9664	24.6388	72.249	N/A	"conserved Plasmodium protein, unknown function"
PF3D7_0206200	-1.14535	0.113387	109.829	88.1343	71.4747	63.2199	PAT	pantothenate transporter
PF3D7_0207400	-1.14517	0.0934791	664.153	547.783	416.789	431.825	SERA7	serine repeat antigen 7
PF3D7_0705400	-1.14508	0.157383	564.951	316.068	347.274	234.54	MCM7	DNA replication licensing factor MCM7
PF3D7_1411100	-1.1429	0.0720345	223.389	196.552	144.072	154.093	N/A	"conserved Plasmodium membrane protein, unknown function, unspecified product"
PF3D7_0418300	-1.14212	0.0566915	704.637	712.986	422.691	564.856	N/A	"conserved Plasmodium protein, unknown function"
PF3D7_1232700	-1.14083	0.153119	295.88	160.916	184.176	113.912	N/A	"conserved Plasmodium protein, unknown function"
PF3D7_1457800	-1.14056	0.0769401	14.9412	17.0116	7.49589	17.5906	N/A	"conserved Plasmodium protein, unknown function"
PF3D7_0103000	-1.13962	0.084912	115.302	88.8393	73.0151	63.6864	N/A	"vacuolar protein sorting-associated protein VTA1, putative"
PF3D7_0816400	-1.13941	0.148159	446.201	212.199	293.516	153.285	N/A	"EF-hand calcium-binding domain-containing protein, putative"
PF3D7_1114700	-1.13918	0.172519	870.304	397.557	523.683	324.216	CLK3	"serine/threonine protein kinase, putative"
PF3D7_1034000	-1.13904	0.0968767	31.3598	81.4773	16.89	69.709	N/A	"Sec1 family protein, putative"
PF3D7_0624100	-1.13876	0.104029	76.6722	55.3197	45.4181	47.6582	N/A	"conserved Plasmodium protein, unknown function"
PF3D7_0824300	-1.13857	0.0659076	47.6379	43.694	28.1805	40.4063	N/A	"GTP-binding protein, putative"
PF3D7_1403100	-1.1381	0.0376501	67.3482	110.675	40.5515	89.0093	CND1	"condensin complex subunit 1, putative"
PF3D7_0630600	-1.13641	0.0488849	160.391	178.865	100.997	140.882	N/A	"conserved protein, unknown function"
PF3D7_1010500	-1.13615	0.213932	25.0978	12.0839	13.6431	8.64914	N/A	"ankyrin-repeat protein, putative"
PF3D7_0710000	-1.13347	0.133267	17.6159	61.617	9.37004	52.5751	N/A	"conserved Plasmodium protein, unknown function"
PF3D7_0515300	-1.13254	0.0462586	53.4026	79.6625	27.8958	73.0833	PI3K	phosphatidylinositol 3-kinase
PF3D7_0416300	-1.13191	0.0431468	35.1789	45.2262	20.7165	35.4641	MCM9	"DNA helicase MCM9, putative"
PF3D7_1306400	-1.13054	0.17348	1646.91	784.333	1042.29	594.627	RPT4	"26S protease regulatory subunit 10B, putative"
PF3D7_0510000	-1.13003	0.077418	13.447	30.8636	8.19142	21.1446	N/A	"conserved Plasmodium protein, unknown function"
PF3D7_0731100	-1.12934	0.156527	191.91	116.873	120.99	78.6689	PTP2	EMP1-trafficking protein
PF3D7_0317400	-1.128	0.180818	9.4702	31.1824	4.62892	27.9038	N/A	"DNA replication complex GINS protein, putative"
PF3D7_1035000	-1.12783	0.0848067	6.39074	15.4429	4.53399	10.9295	N/A	"U2 snRNA/tRNA pseudouridine synthase, putative"
PF3D7_0811100	-1.1265	0.199447	14.3576	57.8534	6.70004	49.0923	N/A	"mitochondrial carrier protein, putative"
PF3D7_1468200	-1.1262	0.0580952	141.243	179.7	64.3233	175.801	N/A	"conserved protein, unknown function"
PF3D7_0804500	-1.12606	0.0947805	43.1147	125.273	27.6631	98.1185	N/A	"conserved Plasmodium membrane protein, unknown function"
PF3D7_API04300	-1.12586	0.821007	0	0	0	0	RPOC	"RNA polymerase beta subunit, putative"
PF3D7_1479900	-1.12586	0.821007	0	0.140959	0	0.083002	N/A	stevor
PF3D7_1340200	-1.12586	0.821007	0	0	0	0	N/A	"conserved Plasmodium protein, unknown function"
PF3D7_1109300	-1.12586	0.821007	0	0	0	1.26678	N/A	small nucleolar RNA snR61/Z1/Z11
PF3D7_0221650	-1.12586	0.821007	0	0.293052	0	0.226284	N/A	"Plasmodium exported protein, unknown function, pseudogene"
PF3D7_0112500	-1.12586	0.821007	1.09728	0	0.618151	1.37837	N/A	5.8S ribosomal RNA
PF3D7_1332500	-1.12562	0.0993736	267.467	244.056	198.686	159.214	N/A	"SAM-dependent RNA methyltransferase, putative"
PF3D7_1255200	-1.12364	0.221426	12.1512	5.22318	7.48584	2.67333	VAR	"erythrocyte membrane protein 1, PfEMP1"
PF3D7_0215400	-1.12224	0.0879927	153.806	138.862	100.812	103.461	N/A	"conserved Plasmodium protein, unknown function"
PF3D7_1355100	-1.11912	0.179462	483.793	260.579	310.476	186.1	MCM6	DNA replication licensing factor MCM6
PF3D7_1311500	-1.1182	0.155239	1277.7	800.844	835.907	553.583	RPT1	"26S protease regulatory subunit 7, putative"
PF3D7_1458700	-1.11769	0.120991	56.8053	162.267	33.4884	126.859	N/A	"exonuclease V, mitochondrial, putative"
PF3D7_1478700	-1.11681	0.814953	0	0	0.102319	0	N/A	"Plasmodium exported protein, unknown function, pseudogene"
PF3D7_0825000	-1.11672	0.33683	6.94374	88.3285	3.81479	69.1732	N/A	"conserved Plasmodium protein, unknown function"
PF3D7_0613700	-1.11586	0.0792296	114.573	111.676	71.7799	86.2515	N/A	"syntaxin binding protein, putative"
PF3D7_0100600	-1.11488	0.780322	0.363723	0	0.212075	0	RIF	rifin
PF3D7_0927700	-1.11278	0.166855	213.231	121.39	136.503	85.9548	PPP4	"serine/threonine protein phosphatase 4, putative"
PF3D7_1353600	-1.11203	0.0428583	693.159	859.938	437.924	675.25	ERD2	ER lumen protein retaining receptor
PF3D7_1205000	-1.112	0.0760852	131.409	110.052	79.8277	92.1489	N/A	"conserved Plasmodium protein, unknown function"
PF3D7_0408000	-1.10983	0.161366	13.7152	42.913	11.6177	33.1065	N/A	"conserved Plasmodium protein, unknown function"
PF3D7_1116400	-1.10792	0.109964	72.6471	218.842	45.4372	171.996	SEC12	guanine nucleotide-exchange factor SEC12
PF3D7_1404700	-1.10718	0.392056	1.67298	9.01598	0.323333	6.66944	N/A	"conserved Plasmodium protein, unknown function"
PF3D7_0704600	-1.10581	0.0696939	97.0574	196.984	62.4812	159.045	UT	E3 ubiquitin-protein ligase
PF3D7_0625300	-1.10468	0.0934778	31.7517	76.5255	17.2844	66.7953	N/A	"DNA polymerase 1, putative"
PF3D7_1350500	-1.10454	0.0464846	89.0333	125.061	56.9884	94.2732	N/A	"conserved Plasmodium protein, unknown function"
PF3D7_1210100	-1.10434	0.0521186	120.99	142.754	77.3954	106.58	SYN2	"syntaxin, Qa-SNARE family"
PF3D7_0811900	-1.10353	0.0613382	61.8888	93.2866	32.436	83.1155	N/A	"RNA-binding protein, putative"
PF3D7_1238800	-1.10204	0.0775667	282.934	267.012	185.434	209.101	ACS11	acyl-CoA synthetase
PF3D7_1325900	-1.10075	0.0468392	33.5087	54.3049	19.8118	47.1555	N/A	"conserved Plasmodium protein, unknown function"
PF3D7_1422100	-1.09919	0.0616666	60.8786	106.788	43.0754	71.9079	N/A	"mitochondrial ribosomal protein L21 precursor, putative"
PF3D7_0104800	-1.09815	0.0800626	36.7644	51.2479	16.6522	57.8853	NPT1	"novel putative transporter 1, putative"
PF3D7_0808400	-1.09777	0.203442	37.5119	164.979	22.577	131.337	SEC28	"coatomer subunit epsilon, putative"
PF3D7_1017900	-1.09773	0.0626056	279.513	283.606	172.963	238.643	RPN5	"26S proteasome regulatory subunit p55, putative"
PF3D7_1122500	-1.09533	0.258231	5.15102	34.2305	2.80591	29.4218	N/A	"conserved Plasmodium protein, unknown function"
PF3D7_0402400	-1.09492	0.0905442	933.048	883.312	595.307	718.037	GEXP18	"Plasmodium exported protein, unknown function"
PF3D7_1239800	-1.09464	0.426034	3.15419	92.7174	1.46057	76.7848	N/A	"conserved Plasmodium protein, unknown function"
PF3D7_1145100	-1.09328	0.0486428	55.8741	77.583	33.9844	61.78	SEC21	"coatomer subunit gamma, putative"
PF3D7_1232100	-1.09312	0.150363	317.797	163.665	190.408	185.232	CPN60	60 kDa chaperonin
PF3D7_1444300	-1.09283	0.147553	750.906	460.29	485.26	347.91	LPAAT	"1-acyl-sn-glycerol-3-phosphate acyltransferase, putative"
PF3D7_0715200	-1.09254	0.0974521	39.5323	104.402	25.0458	86.3879	N/A	"conserved Plasmodium protein, unknown function"
PF3D7_1041000	-1.09159	0.826283	0	0	0.102778	0	RIF	rifin
PF3D7_0324400	-1.09159	0.826283	0	0	0.053933	0	RIF	rifin
PF3D7_0516400	-1.08871	0.0632354	67.6438	116.482	38.6428	93.4832	PhLP3	"phosducin-like protein, putative"
PF3D7_1134500	-1.08734	0.275041	11.6343	61.0681	4.85151	53.1854	N/A	"alpha/beta hydrolase, putative"
PF3D7_1466900	-1.0868	0.14675	20.2657	60.1758	10.3574	55.3587	N/A	"rhoptry protein, putative"
PF3D7_1437000	-1.0866	0.0764058	88.4804	200.631	54.7398	173.467	N/A	"N-acetyltransferase, putative"
PF3D7_0918200	-1.08605	0.0589254	140.994	234.19	128.208	174.412	N/A	"50S ribosomal protein L3, apicoplast, putative"
PF3D7_1003300	-1.08587	0.0559799	200.062	245.921	116.065	206.375	ARD1	"N-terminal acetyltransferase A complex catalytic subunit ARD1, putative"
PF3D7_1237700	-1.08372	0.0527672	1993.22	1925.62	1327.79	1569.95	N/A	"conserved protein, unknown function"
PF3D7_1406900	-1.08367	0.0781551	28.6537	43.244	18.6897	33.1035	N/A	"radical SAM protein, putative"
PF3D7_1028700	-1.08234	0.109408	255.626	205.853	171.854	156.389	MTRAP	merozoite TRAP-like protein
PF3D7_0509100	-1.08144	0.0546751	84.6551	100.403	51.4136	89.5378	SMC4	"structural maintenance of chromosomes protein 4, putative"
PF3D7_0911700	-1.08048	0.064805	44.1562	43.049	27.5235	39.8931	N/A	"GTP-binding protein, putative"
PF3D7_1347800	-1.07936	0.465665	0.828411	8.85461	0.375071	6.32609	LRR4.1	leucine-rich repeat protein
PF3D7_0505100	-1.07759	0.0486716	52.3915	77.7934	31.6046	69.1001	TRS85	"trafficking protein particle complex subunit 8, putative"
PF3D7_1453900	-1.07731	0.0744076	34.0716	38.0101	21.4087	28.5634	N/A	"conserved Plasmodium protein, unknown function"
PF3D7_1244100	-1.07595	0.0842751	39.0309	78.1756	25.7906	65.0938	N/A	"N-alpha-acetyltransferase 15, NatA auxiliary subunit, putative"
PF3D7_0306500	-1.07341	0.116778	210.291	166.002	134.162	139.461	N/A	"conserved Plasmodium protein, unknown function"
PF3D7_1364100	-1.07317	0.0858017	431.691	435.441	289.199	341.802	P92	6-cysteine protein
PF3D7_1335700	-1.07005	0.139989	20.1173	57.9092	11.8704	50.5898	N/A	"conserved Plasmodium protein, unknown function"
PF3D7_0606800	-1.06933	0.141043	439.866	302.103	287.118	235.899	N/A	"conserved Plasmodium protein, unknown function"
PF3D7_0408100	-1.06929	0.0789587	16.0637	26.876	8.83803	23.9073	N/A	"conserved Plasmodium protein, unknown function"
PF3D7_1015100	-1.06855	0.0969459	81.4309	70.0821	46.1078	63.6534	N/A	"CWC16 domain-containing protein, putative"
PF3D7_0316700	-1.06821	0.188915	683.254	322.793	428.704	278.636	YOP1	"protein YOP1, putative"
PF3D7_0619000	-1.06773	0.0941735	96.8428	92.7143	51.3836	77.8398	N/A	"conserved protein, unknown function"
PF3D7_1205800	-1.06745	0.0624222	81.7795	142.49	47.4029	128.678	HMGB3	"high mobility group protein B3, putative"
PF3D7_1357300	-1.06688	0.49156	4.53383	0.988772	3.5394	1.57648	N/A	"dynein light chain, putative"
PF3D7_1038000	-1.06514	0.151538	19272	10988.4	13512.4	7733.62	N/A	antigen UB05
PF3D7_1113800	-1.06496	0.430508	4.00544	128.163	2.48291	103.998	N/A	"conserved Plasmodium membrane protein, unknown function"
PF3D7_1438800	-1.0644	0.188375	15.6334	8.08701	12.3009	8.8806	N/A	"conserved Plasmodium protein, unknown function"
PF3D7_1123800	-1.0616	0.273475	9.94996	56.4128	5.46945	47.1053	SMC5	"structural maintenance of chromosomes protein 5, putative"
PF3D7_1402300	-1.06032	0.103317	120.552	349.133	77.264	291.155	RPN6	26S proteasome regulatory subunit RPN6
PF3D7_0511700	-1.06001	0.0821624	108.154	167.723	64.9204	159.53	CGI121	EKC/KEOPS complex subunit CGI121
PF3D7_1352000	-1.05921	0.18112	5.84016	22.0187	3.35604	19.4189	N/A	"conserved Plasmodium protein, unknown function"
PF3D7_0805800	-1.05863	0.45553	0.600524	3.4267	0.450333	1.15589	N/A	"conserved Plasmodium protein, unknown function"
PF3D7_1249800	-1.05838	0.180168	27.859	81.1024	17.1165	67.3515	THO2	"THO complex subunit 2, putative"
PF3D7_0207300	-1.05651	0.394994	1.10589	1.54852	0.706139	0.689788	SERA8	serine repeat antigen 8
PF3D7_1004700	-1.05617	0.0823018	60.5991	71.7658	49.5974	62.0591	N/A	"conserved Plasmodium protein, unknown function"
PF3D7_0321900	-1.05358	0.0701091	122.678	123.695	76.834	104.746	CARL	cyclic amine resistance locus protein
PF3D7_1248000	-1.05278	0.135434	38.9532	32.4667	21.1534	28.5953	N/A	"tRNA-splicing endonuclease, putative"
PF3D7_0522500	-1.05179	0.121872	331.789	243.073	232.68	168.807	RPL17	"50S ribosomal protein L17, apicoplast, putative"
PF3D7_1228500	-1.05155	0.0641995	86.9886	115.104	67.2637	88.3864	N/A	"RNA pseudouridylate synthase, putative"
PF3D7_1325600	-1.05007	0.150237	106.853	280.398	50.7905	260.932	FIS1	"mitochondrial fission 1 protein, putative"
PF3D7_0514200	-1.04391	0.066369	53.9877	69.3538	34.2138	60.0461	N/A	"conserved Plasmodium protein, unknown function"
PF3D7_0409700	-1.04074	0.166513	41.2958	116.248	22.411	124.22	RF2	peptide chain release factor 2
PF3D7_0307400	-1.03986	0.0623907	109.206	153.768	67.0602	145.277	ClpP	ATP-dependent Clp protease proteolytic subunit
PF3D7_1020900	-1.03936	0.192315	3704.23	1917.72	2539.25	1478.89	ARF1	ADP-ribosylation factor
PF3D7_0612000	-1.03912	0.103757	188.057	144.48	135.155	131.982	N/A	"conserved Plasmodium protein, unknown function"
PF3D7_0714600	-1.03898	0.0834335	33.6417	34.6274	18.7728	34.2529	N/A	"conserved Plasmodium protein, unknown function"
PF3D7_1457400	-1.03864	0.225739	5.35122	23.343	2.9245	21.6762	N/A	"conserved Plasmodium protein, unknown function"
PF3D7_1149200	-1.03852	0.130171	3.7022	8.56197	3.47493	5.85411	N/A	ring-infected erythrocyte surface antigen
PF3D7_0719900	-1.03532	0.120375	22.6853	64.5982	15.5608	54.6779	N/A	"conserved Plasmodium membrane protein, unknown function"
PF3D7_1304100	-1.03522	0.100065	20.5426	54.4551	14.8862	40.6918	LigI	DNA ligase I
PF3D7_1358000	-1.03425	0.0907287	18.7883	43.6758	13.0094	36.0906	N/A	"patatin-like phospholipase, putative"
PF3D7_1321900	-1.03381	0.11493	178.807	169.284	126.289	134.708	N/A	"conserved Plasmodium protein, unknown function"
PF3D7_1330400	-1.03361	0.12765	1312.91	926.713	921.969	685.792	N/A	"ER lumen protein retaining receptor 1, putative, unspecified product"
PF3D7_0726300	-1.03338	0.102672	11.304	20.8714	6.14898	18.9592	PMS1	"DNA mismatch repair protein PMS1, putative"
PF3D7_1248700	-1.03309	0.0602015	196.42	366.861	136.853	297.725	N/A	"conserved Plasmodium protein, unknown function"
PF3D7_1134800	-1.03307	0.0641912	127.579	145.398	84.1118	129.345	N/A	coatomer subunit delta
PF3D7_1312600	-1.03242	0.21691	375.897	177.782	244.188	138.928	BCKDHA	"2-oxoisovalerate dehydrogenase subunit alpha, mitochondrial, putative"
PF3D7_1349600	-1.03062	0.108555	226.218	244.331	149.484	191.507	N/A	"conserved Plasmodium protein, unknown function"
PF3D7_1478200	-1.03038	0.829579	0	0	0	0.225449	N/A	"Plasmodium exported protein, unknown function, pseudogene"
PF3D7_1127900	-1.03025	0.177575	59.8609	41.7306	40.2209	35.7025	N/A	"conserved Plasmodium protein, unknown function"
PF3D7_0804400	-1.03011	0.067804	44.4662	59.2192	28.1276	53.8841	METAP1c	"methionine aminopeptidase 1c, putative"
PF3D7_0719800	-1.02916	0.20373	18.5628	56.9181	10.5536	56.991	N/A	"conserved Plasmodium protein, unknown function"
PF3D7_0321600	-1.02895	0.0621813	123.745	177.328	77.9523	159.773	DDX42	"ATP-dependent RNA helicase DDX42, putative"
PF3D7_0529800	-1.02882	0.119859	32.7421	73.5818	20.3096	71.0897	N/A	"conserved Plasmodium protein, unknown function"
mal_mito_2	-1.02729	0.504454	13.8231	1655.58	27.7631	1388.01	COX1	cytochrome c oxidase subunit 1
PF3D7_1203300	-1.02586	0.0928278	20.292	40.7512	11.9006	34.4177	N/A	"conserved Plasmodium protein, unknown function"
PF3D7_0903300	-1.02431	0.156526	82.0644	248.791	49.086	227.464	N/A	"conserved Plasmodium membrane protein, unknown function"
PF3D7_1308400	-1.0226	0.287703	11.692	79.7418	6.90068	70.453	N/A	"conserved Plasmodium protein, unknown function"
PF3D7_0112100	-1.02117	0.580363	0.996185	0.260649	0.619492	0.971764	N/A	"conserved Plasmodium protein, unknown function"
PF3D7_0529900	-1.02101	0.176689	921.324	533.097	625.884	425.251	N/A	"RING zinc finger protein, putative"
PF3D7_0514500	-1.02083	0.354223	7.09996	5.75258	4.91681	3.43189	N/A	"conserved Plasmodium membrane protein, unknown function"
PF3D7_1457600	-1.02054	0.245211	16.0824	62.0376	8.02224	58.781	N/A	"conserved Plasmodium protein, unknown function"
PF3D7_1029400	-1.01927	0.0732561	82.9833	99.1579	52.98	94.6328	N/A	"LEM3/CDC50 family protein, putative"
PF3D7_1354900	-1.01919	0.230068	13.222	41.0957	7.13952	39.9563	N/A	"conserved Plasmodium protein, unknown function"
PF3D7_0316000	-1.01886	0.269773	5.17095	16.4946	2.48572	16.2219	MA	microneme associated antigen
PF3D7_0932400	-1.01658	0.0744015	81.0187	131.813	48.918	117.503	RF1	peptide chain release factor 1
PF3D7_0816200	-1.01642	0.0731517	138.063	187.782	79.1972	171.015	VPS2	"vacuolar protein sorting-associated protein 2, putative"
PF3D7_0722500	-1.01566	0.0966982	76.703	62.8796	42.2779	64.1624	CWC15	"pre-mRNA-splicing factor CWC15, putative"
PF3D7_1012300	-1.01539	0.127378	326.32	292.797	232.269	211.933	QCR7	"cytochrome b-c1 complex subunit 7, putative"
PF3D7_1444100	-1.0131	0.283648	3.3335	18.3657	2.49147	15.2476	N/A	"conserved Plasmodium protein, unknown function"
PF3D7_1141300	-1.01301	0.105113	76.8947	147.574	46.4211	133.384	N/A	"conserved Plasmodium protein, unknown function"
PF3D7_1354400	-1.00992	0.205318	818.721	425.799	563.938	348.559	N/A	"V-type proton ATPase 21 kDa proteolipid subunit, putative"
PF3D7_1239500	-1.00975	0.100998	15.3442	30.3791	9.553	29.1748	GyrB	DNA gyrase subunit B
PF3D7_1242800	-1.00847	0.219209	1254.71	665.432	876.095	532.124	rabGDI	rab specific GDP dissociation inhibitor
PF3D7_1008400	-1.00761	0.188308	1251.99	819.234	886.425	664.418	RPT2	"26S protease regulatory subunit 4, putative"
PF3D7_1457100	-1.00628	0.084211	28.062	38.2192	16.091	38.6382	N/A	"conserved Plasmodium protein, unknown function"
PF3D7_0909600	-1.00498	0.0727261	149.667	221.223	93.9595	201.686	N/A	"conserved Plasmodium protein, unknown function"
PF3D7_0805500	-1.00465	0.115454	31.01	67.1442	18.9276	62.4145	N/A	"conserved Plasmodium protein, unknown function"
mal_mito_3	-1.00361	0.484901	11.627	1099.03	30.7577	916.506	CYTB	cytochrome b
PF3D7_1244600	-1.00284	0.163503	248.714	190.629	179.51	162.972	ARFGAP	"ADP-ribosylation factor GTPase-activating protein, putative"
PF3D7_1362000	-1.0024	0.270203	291.815	122.775	199.373	95.9835	N/A	"conserved Plasmodium protein, unknown function"
PF3D7_1223300	-1.00195	0.100962	28.0111	60.7503	17.5553	55.1029	GyrA	DNA gyrase subunit A
PF3D7_1122700	-1.0017	0.221829	64.2089	234.107	32.6987	217.078	N/A	"conserved Plasmodium protein, unknown function"
PF3D7_1119400	-1.00042	0.147023	26.2586	80.6862	17.4018	70.0779	N/A	"ubiquitin-protein ligase, putative"
PF3D7_0826400	-0.999502	0.127238	234.478	227.347	162.374	182.528	N/A	"dehydrodolichyl diphosphate synthetase, putative"
PF3D7_0719400	-0.997591	0.0857628	52.0011	98.6883	33.0388	87.7546	N/A	"conserved Plasmodium protein, unknown function"
PF3D7_0100500	-0.996941	0.811825	0	0.263768	0	1.79309	N/A	"erythrocyte membrane protein 1 (PfEMP1), exon 1, pseudogene"
PF3D7_1230700	-0.994913	0.255604	618.752	291.956	425.879	210.521	SEC13	protein transport protein SEC13
PF3D7_1313800	-0.994638	0.22441	9.57767	41.9356	6.00081	36.3974	N/A	"conserved Plasmodium membrane protein, unknown function"
PF3D7_1241400	-0.993919	0.134734	4.8499	9.86713	2.94602	9.0726	N/A	"RNA-binding protein, putative"
PF3D7_1221100	-0.993504	0.314493	6.97546	23.6237	4.87375	20.0451	N/A	"conserved Plasmodium protein, unknown function"
PF3D7_1113300	-0.993143	0.0855441	278.984	329.851	203.36	260.112	UGT	"UDP-galactose transporter, putative"
PF3D7_1027600	-0.993135	0.156802	19.7777	30.3238	10.9572	29.9018	N/A	"topoisomerase, putative"
PF3D7_0828500	-0.989527	0.078101	128.802	163.675	82.1775	150.447	N/A	"translation initiation factor eIF-2B subunit alpha, putative"
PF3D7_1120300	-0.989151	0.0898824	38.7146	65.7353	25.9635	61.412	MIT1	"CorA-like Mg2+ transporter protein, putative"
PF3D7_0527600	-0.988651	0.0929847	260.941	310.825	199.085	239.129	N/A	"conserved Plasmodium protein, unknown function"
PF3D7_1426600	-0.988331	0.151692	12.2949	33.0601	7.74932	30.9656	N/A	"conserved Plasmodium protein, unknown function"
PF3D7_1127700	-0.987001	0.656126	0.050776	0.191831	0.442894	0.218447	N/A	"conserved Plasmodium protein, unknown function"
PF3D7_1328700	-0.986278	0.509314	1.93383	9.59936	0.84612	12.1412	N/A	Plasmodium RNA of unknown function RUF1
PF3D7_1246800	-0.983939	0.182506	873.123	553.932	612.946	466.449	SRPR-beta	"signal recognition particle receptor, beta subunit"
PF3D7_1459300	-0.982054	0.363319	23.5364	132.426	8.83619	148.309	N/A	"OPA3-like protein, putative"
PF3D7_0722700	-0.982027	0.183096	575.227	331.668	399.927	324.683	N/A	"conserved Plasmodium protein, unknown function"
PF3D7_0208000	-0.981851	0.138696	301.308	270.019	218.479	216.139	SERA1	serine repeat antigen 1
PF3D7_0402200	-0.981445	0.0798499	24.0646	36.7611	18.4208	30.2911	SURF4.1	"surface-associated interspersed protein 4.1 (SURFIN 4.1), pseudogene"
PF3D7_1333800	-0.980795	0.247606	245.992	109.249	162.473	93.1786	N/A	"conserved Plasmodium protein, unknown function"
PF3D7_1228700	-0.980427	0.128288	157.728	131.869	106.468	120.847	N/A	"conserved Plasmodium protein, unknown function"
PF3D7_1370900	-0.978971	0.31924	18.0284	106.816	16.4709	100.564	N/A	unspecified product
PF3D7_1364600	-0.974739	0.0823763	41.8738	55.2749	27.5669	52.7761	N/A	"aldehyde reductase, putative"
PF3D7_1205900	-0.974595	0.0807505	48.7702	82.2744	33.0481	78.2104	N/A	"conserved protein, unknown function"
PF3D7_1372100	-0.974103	0.770658	0	0.219401	0.079011	0.166561	GEXP04	"Plasmodium exported protein (PHISTb), unknown function"
PF3D7_0803400	-0.972521	0.214362	263.689	167.385	186.46	131.334	RAD54	"DNA repair and recombination protein RAD54, putative"
PF3D7_1347600	-0.971711	0.153364	21.0171	22.3088	11.9975	24.0823	N/A	"conserved Plasmodium protein, unknown function"
PF3D7_0404500	-0.971689	0.145524	9.77081	14.8369	6.58459	14.3091	P52	6-cysteine protein
PF3D7_1125600	-0.971524	0.105206	329.616	292.122	247.701	248.437	N/A	"conserved Plasmodium protein, unknown function"
PF3D7_API04900	-0.970701	0.72754	0.109492	9.64328	0.227149	9.90627	N/A	large subunit ribosomal RNA
PF3D7_0400500	-0.97051	0.524468	1.58009	1.13246	1.69115	0.26528	RIF	rifin
PF3D7_1465000	-0.968859	0.126831	395.937	358.476	265.659	330.014	N/A	"conserved Plasmodium protein, unknown function"
PF3D7_0419300	-0.968854	0.0832119	139.111	157.363	90.6862	146.064	N/A	"conserved Plasmodium protein, unknown function"
PF3D7_0701000	-0.968665	0.83949	0.436952	0.485846	0.118826	0.130906	N/A	"erythrocyte membrane protein 1 (PfEMP1), pseudogene"
PF3D7_0818000	-0.968613	0.121639	44.5677	89.5364	30.5017	86.3441	N/A	"conserved protein, unknown function"
PF3D7_0710200	-0.967791	0.0769988	53.2177	70.4307	35.0308	66.3391	N/A	"conserved Plasmodium protein, unknown function"
PF3D7_0500700	-0.965392	0.567406	2.51621	2.72959	1.89232	1.30115	RIF	"rifin, pseudogene"
PF3D7_1219100	-0.96505	0.0785203	73.7099	123.649	49.3651	114.916	N/A	"clathrin heavy chain, putative"
PF3D7_1219600	-0.964449	0.147025	113.441	101.006	81.6153	84.4536	ATPase2	aminophospholipid-transporting P-ATPase
PF3D7_1215500	-0.963891	0.355895	10.3657	17.798	10.0963	26.3969	N/A	"conserved Plasmodium protein, unknown function"
PF3D7_0918700	-0.961825	0.170601	13.754	12.1521	11.845	9.30048	N/A	"conserved Plasmodium protein, unknown function"
PF3D7_0403500	-0.961676	0.233207	22.99	79.7466	14.475	75.4023	N/A	"ubiquitin specific protease, putative"
PF3D7_1335800	-0.960376	0.179765	32.3801	72.2626	15.49	75.4376	N/A	"conserved Plasmodium protein, unknown function"
PF3D7_1457000	-0.960294	0.135091	1814.16	1503.9	1316.82	1251.36	SPP	signal peptide peptidase
PF3D7_1249600	-0.959599	0.106496	26.2648	32.8485	17.4923	30.607	LRR12	leucine-rich repeat protein
PF3D7_1132000	-0.956899	0.0909445	71.728	119.129	47.2701	121.537	N/A	"ubiquitin-like protein, putative"
PF3D7_1460900	-0.956836	0.158394	188.762	135.406	116.721	136.845	ARPS10	"apicoplast ribosomal protein S10, putative"
PF3D7_0510100	-0.956607	0.308104	43.9283	272.194	29.2223	246.013	N/A	"conserved Plasmodium protein, unknown function"
PF3D7_1315600	-0.956393	0.13973	437.223	371.414	354.192	293.445	PIS	CDP-diacylglycerol--inositol 3-phosphatidyltransferase
PF3D7_1312200	-0.955477	0.172099	50.7013	85.6372	29.0796	84.0282	N/A	"conserved Plasmodium protein, unknown function"
PF3D7_0905900	-0.952907	0.0934529	37.3746	46.7887	25.1848	43.3956	SEC27	"coatomer subunit beta, putative"
PF3D7_0302800	-0.952715	0.127708	18.3181	28.3719	11.6472	32.9641	N/A	"conserved Plasmodium protein, unknown function"
PF3D7_1439400	-0.951317	0.316606	959.228	345.233	697.784	264.813	N/A	"cytochrome b-c1 complex subunit Rieske, putative"
PF3D7_1327600	-0.94953	0.32998	18.3613	44.824	5.29257	60.8884	NMNAT	nicotinamide/nicotinic acid mononucleotide adenylyltransferase
PF3D7_0828000	-0.948957	0.288782	9.82871	14.8345	4.49149	16.4553	ROM3	rhomboid protease ROM3
PF3D7_1437500	-0.948186	0.0924892	103.953	147.55	82.9302	123.482	N/A	"conserved Plasmodium membrane protein, unknown function"
PF3D7_0215900	-0.947205	0.127611	76.4158	107.737	51.6893	109.083	DHHC11	"palmitoyltransferase DHHC11, putative"
PF3D7_0417400	-0.947198	0.255814	13.3927	58.7939	8.5822	55.6985	N/A	"conserved Plasmodium protein, unknown function"
PF3D7_0916300	-0.945263	0.148719	116.999	104.904	85.8836	95.4054	N/A	"conserved Plasmodium protein, unknown function"
PF3D7_1466000	-0.944905	0.244726	8.38221	10.7731	7.73858	7.08825	N/A	"conserved Plasmodium protein, unknown function"
PF3D7_1335600	-0.941959	0.351762	9.36668	54.425	5.23872	52.0473	N/A	"conserved Plasmodium protein, unknown function"
PF3D7_1422600	-0.941895	0.120761	62.1405	62.3136	40.4828	55.5448	N/A	"conserved Plasmodium protein, unknown function"
PF3D7_1344200	-0.94157	0.0891149	264.132	320.738	174.375	314.832	HSP110	"heat shock protein 110, putative"
PF3D7_0917800	-0.941399	0.456872	2.09692	25.5131	0.847778	21.6254	N/A	"conserved Plasmodium protein, unknown function"
PF3D7_0419500	-0.940651	0.330378	12.4361	79.5478	8.6665	73.4893	N/A	"conserved Plasmodium membrane protein, unknown function"
PF3D7_1228800	-0.938764	0.0947296	88.4068	175.828	64.8	155.984	N/A	"WD repeat-containing protein, putative"
PF3D7_1005700	-0.938204	0.189416	8.04416	21.8262	6.29084	16.7672	N/A	"peptidase, putative"
PF3D7_1350400	-0.936738	0.314753	5.25891	26.4497	3.28304	22.5628	N/A	"ubiquitin-activating enzyme E1, putative"
PF3D7_0617800	-0.936205	0.390994	3855.12	38465.9	2891.09	35092.4	H2A	histone H2A
PF3D7_0927800	-0.934443	0.283709	468.234	208.562	337.502	174.855	COX5B	"cytochrome c oxidase subunit 5B, putative"
PF3D7_1013500	-0.932931	0.262646	23.9571	80.0339	13.8468	78.0405	PI-PLC	phosphoinositide-specific phospholipase C
PF3D7_1221800	-0.931669	0.0975548	45.1187	69.1528	29.1629	65.6823	N/A	"conserved Plasmodium protein, unknown function"
PF3D7_0806500	-0.931663	0.20023	116.218	92.3465	83.3687	75.2574	N/A	"DnaJ protein, putative"
PF3D7_1331300	-0.931449	0.293438	1112.08	490.815	816.558	384.681	SP21	signal peptidase 21 kDa subunit
PF3D7_1226200	-0.930452	0.729127	0	1.57851	0	1.74791	N/A	"conserved Plasmodium protein, unknown function"
PF3D7_1445600	-0.929134	0.0947925	133.048	162.141	86.083	158.475	N/A	"RNA-binding protein, putative"
PF3D7_0930400	-0.928709	0.166886	27.3795	53.2995	16.59	49.64	N/A	"zinc finger protein, putative"
PF3D7_0505200	-0.927985	0.230483	24.1258	69.9153	13.1671	76.7369	ALP2b	"actin-like protein, putative"
PF3D7_1036800	-0.927778	0.0972575	115.87	138.481	86.3203	126.413	ACT	"acetyl-CoA transporter, putative"
PF3D7_0826600	-0.927658	0.296904	12.7287	36.7668	6.48524	35.4675	VAMP7	"SNARE protein, putative"
PF3D7_0211200	-0.927235	0.153938	61.4513	129.193	42.6674	116.924	RAB5a	ras-related protein Rab-5A
PF3D7_API01700	-0.925736	0.841905	0	1.76232	0	1.20039	RPS3	"ribosomal protein S3, putative"
PF3D7_1431900	-0.92509	0.106871	58.3681	82.6008	41.9876	74.0249	ISC3	"inner membrane complex suture component, putative"
PF3D7_0617300	-0.922221	0.259286	917.757	439.748	686.523	344.936	N/A	"conserved Plasmodium protein, unknown function"
PF3D7_0208500	-0.921935	0.111927	213.024	251.091	149.364	233.483	ACP	acyl carrier protein
PF3D7_1307700	-0.921795	0.216422	18.4852	59.7974	11.6863	57.5233	N/A	"conserved Plasmodium protein, unknown function"
PF3D7_0614800	-0.920846	0.162018	107.184	83.306	71.6007	85.7911	N/A	"endonuclease III homologue, putative"
PF3D7_1245500	-0.919734	0.101354	141.942	156.929	97.021	154.767	N/A	"conserved Plasmodium protein, unknown function"
PF3D7_0305000	-0.918503	0.181793	101.499	86.8547	79.7609	71.1617	EF-Ts	elongation factor Ts
PF3D7_0504600	-0.918198	0.30179	385.912	166.71	294.839	131.522	BCKDHB	"2-oxoisovalerate dehydrogenase subunit beta, mitochondrial, putative"
PF3D7_1227400	-0.915255	0.257316	19.9346	78.3804	11.8705	76.1067	N/A	"conserved Plasmodium protein, unknown function"
PF3D7_0613100	-0.915179	0.319547	172.642	452.687	95.0945	429.864	N/A	"conserved Plasmodium protein, unknown function"
PF3D7_0322500	-0.913942	0.11376	45.2433	63.8962	30.8753	61.1002	IscA2	"iron-sulfur assembly protein, putative"
PF3D7_0726400	-0.91305	0.348361	9.12869	61.3911	6.69255	57.0915	N/A	"conserved Plasmodium membrane protein, unknown function"
PF3D7_0219300	-0.91281	0.160032	55.1171	58.0403	30.2371	59.6215	N/A	"conserved Plasmodium protein, unknown function"
PF3D7_1207500	-0.912408	0.238038	260.064	137.116	187.388	123.963	N/A	"RNA-binding protein, putative"
PF3D7_0322300	-0.912043	0.106517	128.935	163.498	93.1519	161.512	DGAT	diacylglycerol O-acyltransferase
PF3D7_1234900	-0.908997	0.171337	1911.33	1420.12	1483.49	1093.77	N/A	"conserved Plasmodium protein, unknown function"
PF3D7_1437200	-0.908007	0.136374	726.859	822.198	564.448	662.039	N/A	"ribonucleoside-diphosphate reductase large subunit, putative"
PF3D7_0811300	-0.907762	0.0969847	278.847	474.99	215.841	401.244	CAF1	CCR4-associated factor 1
PF3D7_1031700	-0.907752	0.219675	826.143	455.2	596.905	366.458	I3	protein phosphatase inhibitor 3
PF3D7_0820500	-0.906814	0.104615	43.1141	61.5224	31.6073	54.6346	YIF1	"protein transport protein YIF1, putative"
PF3D7_1019700	-0.906569	0.0999521	61.1392	82.2338	43.2483	84.8318	N/A	"conserved Plasmodium protein, unknown function"
PF3D7_0425500	-0.906012	0.740552	1.01275	0	0.562445	0.133694	N/A	stevor
PF3D7_0914000	-0.905859	0.190842	6.06575	10.6522	3.2394	10.4432	N/A	"pseudouridylate synthase, putative"
PF3D7_0414100	-0.905697	0.36822	1.54708	10.5995	1.23466	8.87556	N/A	"conserved Plasmodium membrane protein, unknown function"
PF3D7_0208100	-0.905386	0.13438	144.575	130.402	110.233	106.258	N/A	"conserved Plasmodium protein, unknown function"
PF3D7_0413900	-0.903733	0.14352	168.69	158.18	122.208	148.654	USP13	"ubiquitin carboxyl-terminal hydrolase 13, putative"
PF3D7_1138500	-0.90303	0.117736	151.001	297.685	109.681	279.858	PPM2	protein phosphatase PPM2
PF3D7_0408200	-0.902038	0.182551	10.6485	8.70427	5.61306	10.7985	N/A	"conserved Plasmodium protein, unknown function"
PF3D7_0404400	-0.901752	0.176224	43.3589	37.1202	32.7663	39.1413	P36	6-cysteine protein
PF3D7_0821400	-0.900433	0.184602	214.728	503.053	200.993	401.97	N/A	"conserved Plasmodium protein, unknown function"
PF3D7_1427300	-0.899366	0.165703	45.5781	76.7354	29.1459	82.7364	N/A	"conserved Plasmodium protein, unknown function"
PF3D7_1371300	-0.899295	0.631082	0.611316	3.20575	1.23886	2.27947	N/A	28S ribosomal RNA
PF3D7_0521800	-0.898834	0.164482	36.9254	31.4956	28.9927	28.4211	N/A	"AFG1-like ATPase, putative"
PF3D7_1338100	-0.898539	0.203862	1020.58	685.388	776.581	590.17	RPN3	"26S proteasome regulatory subunit RPN3, putative"
PF3D7_0103100	-0.898204	0.21644	8.56604	29.3866	6.19602	28.632	VPS51	"vacuolar protein sorting-associated protein 51, putative"
PF3D7_0407600	-0.897785	0.414766	0.375279	0.85241	0.456831	1.17037	N/A	"conserved Plasmodium protein, unknown function"
PF3D7_1252700	-0.896489	0.156469	234.723	241.307	187.99	199.976	N/A	"Plasmodium exported protein (PHISTb), unknown function"
PF3D7_0722800	-0.896001	0.314365	5.70803	3.95438	4.72935	3.85446	N/A	"conserved Plasmodium protein, unknown function"
PF3D7_0504100	-0.895734	0.276508	45.3524	99.7461	26.4764	104.453	N/A	"AN1-type zinc finger protein, putative"
PF3D7_0109850	-0.895088	0.166619	55.4482	122.717	37.5627	109.791	N/A	"phosphatidate cytidylyltransferase, putative"
PF3D7_1433800	-0.894489	0.201608	13.3047	37.4741	8.69212	37.5709	N/A	"conserved Plasmodium protein, unknown function"
PF3D7_0927300	-0.894349	0.197875	168.485	133.336	129.46	118.455	FH	"fumarate hydratase, putative"
PF3D7_1330500	-0.891614	0.110019	55.7007	78.9077	37.8522	75.808	N/A	"conserved Plasmodium protein, unknown function"
PF3D7_1315200	-0.89134	0.13122	13.6758	17.5173	9.12744	17.4391	N/A	"conserved Plasmodium protein, unknown function"
PF3D7_1206100	-0.890675	0.305396	145.185	65.7261	109.135	60.1859	N/A	"IMP-specific 5'-nucleotidase, putative"
PF3D7_0715300	-0.889528	0.142143	100.215	94.0735	78.9874	79.6671	N/A	"calcium/calmodulin-dependent protein kinase, putative"
PF3D7_0321500	-0.888143	0.132747	91.1468	98.3824	64.5289	92.0392	N/A	"peptidase, putative"
PF3D7_1223200	-0.887877	0.178487	37.847	101.277	32.3363	98.7874	N/A	"nucleus export protein BRR6, putative"
PF3D7_0610600	-0.88695	0.123897	116.469	129.977	86.0416	110.862	CDPK2	calcium-dependent protein kinase 2
PF3D7_0611400	-0.885721	0.12652	33.1031	40.2036	22.2999	41.3374	SWIB	SWIB/MDM2 domain-containing protein
PF3D7_0503400	-0.884875	0.160357	4397.76	2862.66	3538.91	2427.33	ADF1	actin-depolymerizing factor 1
PF3D7_0908100	-0.884487	0.295117	8.97286	35.3464	11.6809	26.4656	N/A	"conserved Plasmodium membrane protein, unknown function"
PF3D7_0717400	-0.883433	0.127053	32.1578	39.3835	23.6521	39.611	N/A	"queuine tRNA-ribosyltransferase, putative"
PF3D7_1115600	-0.882595	0.296057	3727.26	1908.76	2846.01	1554.05	CYP19B	peptidyl-prolyl cis-trans isomerase
PF3D7_1409500	-0.881814	0.14649	12.2727	18.4577	10.6197	16.0863	N/A	"conserved Plasmodium protein, unknown function"
PF3D7_1425500	-0.880762	0.469968	3.80706	13.7334	3.04185	11.4849	N/A	"conserved Plasmodium protein, unknown function"
PF3D7_1213100	-0.879954	0.784925	0.372817	0.417585	0.355779	1.47008	N/A	U1 spliceosomal RNA
PF3D7_1136300	-0.879469	0.108889	114.378	154.477	79.9855	151.974	TSN	tudor staphylococcal nuclease
PF3D7_0213000	-0.879317	0.151062	68.3018	85.0561	39.1753	97.0443	N/A	"conserved Plasmodium protein, unknown function"
PF3D7_0616600	-0.879281	0.126162	42.1216	49.4842	27.1469	50.2686	N/A	"conserved protein, unknown function"
PF3D7_1121300	-0.877071	0.228037	49.7813	143.573	31.7986	141.769	TKL2	tyrosine kinase-like protein
PF3D7_1132400	-0.876682	0.11631	31.2354	55.1797	21.4232	55.8386	N/A	"conserved Plasmodium membrane protein, unknown function"
PF3D7_0610400	-0.876614	0.375716	4869.92	29968.8	4366.22	26914.6	H3	histone H3
PF3D7_1356500	-0.875158	0.437313	7.04346	3.54774	5.39285	2.45057	N/A	"conserved Plasmodium protein, unknown function"
PF3D7_1331200	-0.874504	0.270042	34.2611	92.7249	21.8181	99.3822	N/A	"conserved Plasmodium protein, unknown function"
PF3D7_1234100	-0.874384	0.219897	15.3148	45.2642	9.90698	46.2385	N/A	"bromodomain protein, putative"
PF3D7_1326700	-0.873883	0.203245	16.3264	39.4434	11.746	39.8957	N/A	"conserved Apicomplexan protein, unknown function"
PF3D7_1243800	-0.87364	0.196277	39.5612	98.5508	46.8397	90.4678	WDR82	"WD repeat-containing protein 82, putative"
PF3D7_0103300	-0.872705	0.126485	27.9989	38.8539	19.9755	38.1963	N/A	"conserved Plasmodium protein, unknown function"
PF3D7_0704700	-0.872442	0.441202	3.63557	39.0668	2.21187	36.5166	PPAT	"phosphopantetheine adenylyltransferase, putative"
PF3D7_0100200	-0.871467	0.51686	2.30171	1.61179	1.94939	1.0143	RIF	rifin
PF3D7_1237500	-0.87071	0.232334	21.6224	66.2778	15.7741	70.4027	N/A	"conserved Plasmodium protein, unknown function"
PF3D7_1202200	-0.870578	0.309743	476.103	237.493	360.436	197.258	MPC	mitochondrial phosphate carrier protein
PF3D7_1370500	-0.869783	0.1614	100.506	159.735	67.4718	134.494	N/A	unspecified product
PF3D7_1031800	-0.868599	0.191951	167.392	126.45	113.084	129.585	N/A	"conserved Plasmodium protein, unknown function"
PF3D7_0930800	-0.868593	0.408828	6.35098	57.7873	4.33109	55.146	N/A	"conserved Plasmodium membrane protein, unknown function"
malmito_rna_25	-0.865213	0.852673	39.3972	192.292	78.7182	282.864	RNA25t	unspecified product
PF3D7_0628200	-0.863941	0.164867	53.8711	138.558	41.5906	132.631	PK4	eukaryotic translation initiation factor 2-alpha kinase
PF3D7_0208400	-0.863831	0.250598	27.7971	97.8579	19.6046	98.3218	N/A	"conserved Plasmodium protein, unknown function"
PF3D7_1415500	-0.863751	0.338252	3.86993	16.3371	3.08266	15.5564	N/A	"conserved Plasmodium membrane protein, unknown function"
PF3D7_1449300	-0.863591	0.222028	94.5059	72.7917	70.5589	68.5065	BRF1	"transcription factor IIIb subunit, putative"
PF3D7_0314000	-0.862257	0.249453	651.224	388.187	483.271	369.962	P23	co-chaperone p23
PF3D7_0310400	-0.861507	0.186623	120.592	324.089	88.7689	314.515	PIESP1	parasite-infected erythrocyte surface protein
PF3D7_1434200	-0.859601	0.298705	4339.86	2060.32	3269.92	1808.4	CAM	calmodulin
PF3D7_0218900	-0.858923	0.798564	0	0	0	0	N/A	Plasmodium RNA of unknown function RUF2
PF3D7_0307500	-0.858872	0.13745	75.1565	105.419	57.6126	102.967	N/A	"conserved protein, unknown function"
PF3D7_1015500	-0.858101	0.18725	9.61869	13.2251	8.81878	13.9768	N/A	"conserved Plasmodium protein, unknown function"
PF3D7_0707700	-0.857727	0.124834	170.951	225.676	131.986	201.096	N/A	"E3 ubiquitin-protein ligase, putative"
PF3D7_1105100	-0.857113	0.212955	6975.13	21439.8	6626.05	18314.8	H2B	histone H2B
PF3D7_1353300	-0.855894	0.286195	16.6686	64.4238	11.5672	65.6106	N/A	"conserved Plasmodium protein, unknown function"
PF3D7_0910700	-0.855596	0.302205	4.97472	19.1002	3.50247	20.9371	ALP5a	"actin-like protein, putative"
PF3D7_1317100	-0.855241	0.293103	641.215	356.892	494.661	316.277	MCM4	DNA replication licensing factor MCM4
PF3D7_1451900	-0.854287	0.124634	39.1848	60.4509	29.6817	56.2142	TSR1	"ribosome biogenesis protein TSR1, putative"
PF3D7_0526400	-0.853525	0.251477	40.2789	97.4949	21.8121	112.566	N/A	"conserved Plasmodium protein, unknown function"
PF3D7_1442800	-0.852786	0.722258	0	10.6354	0	11.6951	N/A	"conserved Plasmodium protein, unknown function"
PF3D7_1224000	-0.852444	0.139271	140.231	145.859	100.264	161.865	GCH1	GTP cyclohydrolase I
PF3D7_1029800	-0.85196	0.295754	165.85	87.1291	124.014	75.6101	N/A	"RAP protein, putative"
PF3D7_1428600	-0.851143	0.289624	174.285	92.7534	135.299	78.1472	RF1	peptide chain release factor 1
PF3D7_0929800	-0.84878	0.698672	0	17.9269	0	17.9617	N/A	"conserved Plasmodium protein, unknown function"
PF3D7_0511800	-0.848661	0.189218	641.266	552.37	501.651	505.772	INO1	inositol-3-phosphate synthase
PF3D7_0316900	-0.848595	0.225942	47.2981	130.563	35.2929	122.54	N/A	"E3 ubiquitin-protein ligase, putative"
PF3D7_1430500	-0.847543	0.322402	5.5744	4.65895	3.11738	3.52156	N/A	"conserved Plasmodium protein, unknown function"
PF3D7_0628300	-0.847148	0.314011	2731.29	1376.39	2222.55	1071.52	CEPT	"choline/ethanolaminephosphotransferase, putative"
PF3D7_1148200	-0.846944	0.169381	138.708	238.269	101.505	207.225	N/A	unspecified product
PF3D7_0717300	-0.846855	0.199095	155.082	128.198	119.598	119.987	N/A	"transcription initiation factor IIE subunit alpha, putative"
PF3D7_0309100	-0.845636	0.252779	25.2117	26.4188	19.3544	22.1729	N/A	"conserved Plasmodium protein, unknown function"
PF3D7_0803300	-0.845244	0.286742	416.326	231.267	327.57	199.336	MORG1	"mitogen-activated protein kinase organizer 1, putative"
PF3D7_0200200	-0.844545	0.569345	0.783043	1.84164	0.545037	1.4834	RIF	rifin
PF3D7_0727900	-0.843711	0.483815	1.53301	24.2229	1.27056	24.3013	N/A	"conserved Plasmodium protein, unknown function"
PF3D7_1143200	-0.843472	0.208048	201.86	515.419	151.889	506.474	N/A	"DnaJ protein, putative"
PF3D7_1414600	-0.842333	0.270979	18.9352	76.9029	16.4795	66.1035	Pgt1	mRNA-capping enzyme subunit alpha
PF3D7_0912900	-0.842016	0.198106	460.487	367.447	346.264	376.616	RPN8	"26S proteasome regulatory subunit RPN8, putative"
PF3D7_1021100	-0.841756	0.201021	6.68361	18.2503	5.31527	16.159	N/A	"conserved Plasmodium protein, unknown function"
PF3D7_1351900	-0.841002	0.250656	97.9936	59.625	70.3415	68.8039	N/A	"conserved Plasmodium protein, unknown function"
PF3D7_1439600	-0.840509	0.338367	585.707	247.528	452.993	223.768	N/A	"conserved Plasmodium protein, unknown function"
PF3D7_0102200	-0.840073	0.178968	32.9152	29.9701	21.3553	31.8982	RESA	ring-infected erythrocyte surface antigen
PF3D7_1455700	-0.839758	0.137916	45.3392	66.3663	31.8293	68.22	N/A	"conserved Plasmodium protein, unknown function"
PF3D7_0910300	-0.838789	0.2189	23.3989	63.6755	16.1484	67.9951	N/A	"conserved Plasmodium protein, unknown function"
PF3D7_0719500	-0.837851	0.192242	227.329	196.179	175.746	190.57	N/A	"LEM3/CDC50 family protein, putative"
PF3D7_0600600	-0.837512	0.861419	0.171773	0	0	0	VAR	"erythrocyte membrane protein 1 (PfEMP1), exon 2"
PF3D7_0106300	-0.836562	0.255573	619.948	411.607	472.089	388.822	ATP6	calcium-transporting ATPase
PF3D7_0303800	-0.836188	0.195269	35.78	34.5505	27.1781	34.8963	N/A	"IBR domain protein, putative"
PF3D7_1426300	-0.834383	0.19033	57.2557	56.1193	44.6181	52.3574	N/A	"dynein-associated protein, putative"
PF3D7_0513200	-0.831157	0.15369	26.2515	52.4545	20.8268	49.6845	N/A	"conserved Plasmodium protein, unknown function"
PF3D7_0800900	-0.830272	0.853321	0.307047	0	0	0.423391	N/A	"Plasmodium exported protein (hyp7), unknown function, pseudogene"
PF3D7_0910400	-0.829679	0.14524	25.8167	35.0159	19.1742	33.6009	N/A	"selenide water dikinase, putative"
PF3D7_1131200	-0.829582	0.201012	51.8424	67.9453	32.4109	63.8501	N/A	"conserved Plasmodium protein, unknown function"
PF3D7_0820600	-0.828831	0.278086	34.8002	82.2434	18.4896	83.9969	N/A	"conserved Plasmodium membrane protein, unknown function"
PF3D7_1468300	-0.82864	0.56617	0.439171	11.0416	1.24326	10.7753	LRR14.1	leucine-rich repeat protein
PF3D7_0933000	-0.828255	0.197129	29.555	65.8212	20.9831	68.5089	N/A	"CSTF domain-containing protein, putative"
PF3D7_1236700	-0.828062	0.1437	51.4124	82.3092	45.4982	80.7268	N/A	"S-adenosyl-methyltransferase, putative"
PF3D7_1148600	-0.828035	0.799098	1.81112	2.7678	7.19017	2.79026	N/A	18S ribosomal RNA
PF3D7_0504800	-0.827082	0.32288	16.4416	79.9588	13.8876	76.7305	N/A	"conserved Plasmodium protein, unknown function"
PF3D7_1237400	-0.826778	0.177093	124.133	119.664	87.8981	123.809	N/A	"conserved Plasmodium protein, unknown function"
PF3D7_1466100	-0.824596	0.308535	38.7216	21.4796	31.4173	21.8889	PPKL	protein phosphatase containing kelch-like domains
PF3D7_1140900	-0.82311	0.247724	13.6097	29.7216	9.10418	31.0028	N/A	"conserved Plasmodium protein, unknown function"
PF3D7_0917500	-0.823098	0.138211	86.4144	106.912	64.3053	111.2	N/A	"conserved Plasmodium protein, unknown function"
PF3D7_1028800	-0.820975	0.202261	298.336	221.003	251.385	179.483	N/A	"conserved Plasmodium protein, unknown function"
PF3D7_1434900	-0.820676	0.303437	23.0439	14.7792	15.9331	14.8593	N/A	"conserved Plasmodium protein, unknown function"
PF3D7_0920200	-0.820641	0.170521	73.1994	72.5754	52.3345	78.4413	N/A	"CS domain protein, putative"
PF3D7_0607500	-0.819827	0.156265	51.0162	98.0856	43.1668	84.1113	COQ2	"4-hydroxybenzoate polyprenyltransferase, putative"
PF3D7_1408400	-0.819211	0.271025	19.0421	64.4389	13.4156	66.7247	FANCJ	"FANCJ-like helicase, putative"
PF3D7_0210200	-0.819084	0.135207	54.2865	89.4507	40.37	87.5601	N/A	"conserved Plasmodium protein, unknown function"
PF3D7_1232600	-0.818429	0.312537	24.6906	110.846	22.0076	108.612	N/A	"conserved Plasmodium protein, unknown function"
PF3D7_0609100	-0.817764	0.351504	416.071	177.597	331.254	165.323	ZIP1	"zinc transporter ZIP1, putative"
PF3D7_0309200	-0.817171	0.161623	47.2006	93.8229	37.1544	93.6035	ARK2	"serine/threonine protein kinase, putative"
PF3D7_1122200	-0.816764	0.197413	130.277	120.522	99.0615	120.926	N/A	"cupin-like protein, putative"
PF3D7_0504500	-0.816272	0.30196	29.2319	16.3263	35.4628	20.7553	N/A	"MOLO1 domain-containing protein, putative"
PF3D7_1009800	-0.815135	0.376768	2.44367	12.2932	2.16105	13.4025	N/A	"conserved Plasmodium membrane protein, unknown function"
PF3D7_0703200	-0.814318	0.161245	51.7478	97.7575	34.9073	101.122	N/A	"conserved Plasmodium protein, unknown function"
PF3D7_0317500	-0.813443	0.236071	28.2164	82.7736	21.1873	78.761	EG5	kinesin-5
PF3D7_0416000	-0.813341	0.138014	354.144	358.278	283.329	332.646	N/A	"RNA-binding protein, putative"
PF3D7_0219400	-0.812644	0.220464	2242.8	1299.9	1780.19	1277.69	N/A	"ribosome associated membrane protein RAMP4, putative, unspecified product"
PF3D7_0612500	-0.811834	0.335872	13.8837	17.4787	10.6035	16.2735	N/A	"conserved Plasmodium protein, unknown function"
PF3D7_1340900	-0.811367	0.139341	139.81	202.856	109.616	193.656	PiT	sodium-dependent phosphate transporter
PF3D7_1462100	-0.811107	0.498507	1.05987	18.7009	1.19123	17.4587	N/A	"conserved Plasmodium protein, unknown function"
PF3D7_1203900	-0.80982	0.202646	1097.48	979.068	892.277	884.541	UBC	ubiquitin-conjugating enzyme E2
PF3D7_1414000	-0.809118	0.288647	1252.01	801.246	995.076	701.966	RPN13	"26S proteasome regulatory subunit RPN13, putative"
PF3D7_0401400	-0.806923	0.866369	0.199225	0	0	0	RIF	rifin
PF3D7_1354100	-0.806853	0.360771	3.47167	9.62606	2.6695	8.41093	N/A	"conserved Plasmodium protein, unknown function"
PF3D7_1210800	-0.806666	0.512639	0.578549	20.7734	0.209847	20.7401	N/A	small nucleolar RNA snoR14
PF3D7_0706100	-0.806013	0.212957	21.7404	52.9575	16.5657	50.3621	N/A	"conserved Plasmodium protein, unknown function"
PF3D7_1303700	-0.80568	0.19411	35.495	69.0438	27.4276	70.6996	N/A	"conserved Plasmodium protein, unknown function"
PF3D7_1220500	-0.805016	0.217222	18.8532	21.3575	12.6397	25.8248	TSR3	"ribosome biogenesis protein TSR3, putative"
PF3D7_1030500	-0.80457	0.148365	165.336	256.141	117.957	271.5	RPN9	"26S proteasome regulatory subunit RPN9, putative"
PF3D7_0619200	-0.802941	0.168443	59.0013	63.4743	46.1744	62.8201	N/A	"conserved Plasmodium protein, unknown function"
PF3D7_0216400	-0.801886	0.444667	6.9383	61.3773	4.91057	63.9638	VPS45	"vacuolar protein sorting-associated protein 45, putative"
PF3D7_0612400	-0.801311	0.22085	30.0417	36.2921	21.9025	31.4128	N/A	"conserved Plasmodium protein, unknown function"
PF3D7_0935600	-0.801271	0.331231	67.8242	31.3268	53.1043	31.1377	GIG	gametocytogenesis-implicated protein
PF3D7_1420900	-0.801075	0.303341	103.6	72.7269	85.1848	63.0944	N/A	"mannose-1-phosphate guanyltransferase, putative"
PF3D7_0937300	-0.800757	0.86526	0.174964	0	0.066959	0	RIF	rifin
PF3D7_1308700	-0.800419	0.241254	21.0751	45.4649	13.6023	47.239	N/A	"conserved Plasmodium protein, unknown function"
PF3D7_1315400	-0.800216	0.216021	665.968	492.758	528.341	464.499	N/A	"zinc finger (CCCH type) protein, putative"
PF3D7_1427200	-0.799723	0.222418	52.8973	66.657	39.7743	71.0265	Sel4	selenoprotein
PF3D7_1347100	-0.799679	0.197428	55.9456	52.6266	42.7829	56.4079	TOP3	"DNA topoisomerase 3, putative"
PF3D7_1403600	-0.799265	0.300349	128.76	329.914	94.8037	341.864	Sel1	selenoprotein
PF3D7_0821100	-0.798664	0.15255	53.1291	68.0044	39.1374	71.0168	PK1	protein kinase 1
PF3D7_0404800	-0.798546	0.190108	18.7047	34.078	14.7225	34.258	N/A	"conserved Plasmodium protein, unknown function"
PF3D7_1254700	-0.797492	0.864706	0.100191	0	0.22852	0	RIF	rifin
PF3D7_1343900	-0.795502	0.161534	38.0681	52.1424	27.5275	53.1329	PRPF4	"U4/U6 small nuclear ribonucleoprotein PRP4, putative"
PF3D7_1132600	-0.794853	0.174338	62.7257	93.4261	42.1202	102.811	PRP38A	"pre-mRNA-splicing factor 38A, putative"
PF3D7_0416200	-0.794289	0.298932	40.0808	20.2919	28.886	27.9679	N/A	"conserved protein, unknown function"
PF3D7_1436900	-0.794138	0.285629	18.8118	43.3845	13.5459	38.9569	N/A	"histidine triad protein, putative"
PF3D7_1004300	-0.793092	0.146866	105.998	163.918	80.2613	166.553	N/A	"E3 ubiquitin-protein ligase, putative"
PF3D7_1332000	-0.792379	0.280357	401.573	275.781	328.216	237.856	SYN5	"syntaxin, Qa-SNARE family"
PF3D7_0709400	-0.790505	0.203065	33.8053	64.4895	22.1723	72.2085	N/A	Cg7 protein
PF3D7_1008300	-0.790035	0.716993	0.222191	29.0385	0	39.1486	N/A	"AP-5 complex subunit sigma-1, putative, pseudogene"
PF3D7_1136000	-0.789606	0.311979	12.873	53.824	10.1647	50.9672	N/A	"conserved Plasmodium protein, unknown function"
PF3D7_1005500	-0.788832	0.250718	152.375	120.625	121.326	123.011	UPF1	"regulator of nonsense transcripts 1, putative"
PF3D7_1352900	-0.788721	0.501012	1.08577	0.91556	1.11385	1.51077	N/A	"Plasmodium exported protein, unknown function"
PF3D7_1018600	-0.788107	0.224794	16.7537	42.3505	13.2361	40.1847	N/A	"tRNA wybutosine-synthesizing protein, putative"
PF3D7_1417200	-0.787869	0.339667	16.4725	69.9347	12.3485	73.8227	N/A	"NOT family protein, putative"
PF3D7_0807900	-0.787239	0.282931	415.578	292.676	333.661	280.869	TyrRS	tyrosine--tRNA ligase
PF3D7_1409600	-0.786823	0.403505	7.33103	51.1754	7.408	50.1222	N/A	"conserved Plasmodium protein, unknown function"
PF3D7_1338000	-0.785598	0.212193	364.439	340.049	292.094	317.886	N/A	"LMBR1 domain-containing protein, putative"
PF3D7_1131700	-0.785422	0.548869	8.68831	2.70198	5.95943	4.92844	N/A	"conserved Plasmodium protein, unknown function"
PF3D7_1214900	-0.784793	0.353579	817.758	403.074	675.715	323.676	N/A	"conserved Plasmodium membrane protein, unknown function"
PF3D7_1337500	-0.784602	0.176355	25.5689	42.0155	16.8354	47.6928	N/A	"conserved Plasmodium protein, unknown function"
PF3D7_1337800	-0.784331	0.280512	10.4424	8.27994	7.51812	10.5388	CDPK5	calcium-dependent protein kinase 5
PF3D7_0407900	-0.783508	0.178482	31.8548	41.1206	25.1987	39.8093	N/A	"AAA family ATPase, putative"
PF3D7_0615400	-0.783277	0.218042	127.784	103.335	100.731	104.556	N/A	"ribonuclease, putative"
PF3D7_0901600	-0.782875	0.727828	1.01115	0.109693	0.603327	0.1456	N/A	stevor
PF3D7_1201900	-0.78083	0.205282	114.084	100.435	88.998	117.043	N/A	"conserved protein, unknown function"
PF3D7_0316300	-0.780582	0.226734	1503.58	1194.84	780.568	1137.18	N/A	"inorganic pyrophosphatase, putative"
PF3D7_1442700	-0.780247	0.323475	9.54433	31.8528	6.12091	35.1809	N/A	"conserved Plasmodium protein, unknown function"
PF3D7_1408700	-0.779941	0.352677	14.1628	66.4545	11.4717	66.8551	N/A	"conserved Plasmodium protein, unknown function"
PF3D7_1320000	-0.779607	0.357122	15.5581	70.5499	10.9753	72.8286	GP1	golgi protein 1
PF3D7_1033500	-0.779192	0.186848	27.2593	54.6027	21.1808	53.1611	WDR70	"WD repeat-containing protein 70, putative"
PF3D7_1208900	-0.778382	0.157481	298.984	388.471	236.048	407.614	N/A	"protein phosphatase, putative"
PF3D7_0828400	-0.777318	0.242616	13.427	22.4824	7.91905	25.6016	OXA1	"mitochondrial inner membrane protein OXA1, putative"
PF3D7_1234600	-0.776941	0.185407	34.7584	68.8935	27.1079	76.9682	TOC75	"protein TOC75, putative"
PF3D7_0817900	-0.776561	0.157343	1498.24	1477.46	1297.17	1483.95	HMGB2	high mobility group protein B2
PF3D7_0926900	-0.776536	0.29088	261.456	149.746	203.13	158.366	N/A	"replication termination factor, putative"
PF3D7_1132500	-0.77567	0.544131	0.249584	0.710179	0.067888	0.86751	N/A	"amino acid transporter, putative"
PF3D7_0625200	-0.775544	0.23719	15.2835	18.8807	10.1043	24.5361	N/A	"conserved Plasmodium protein, unknown function"
PF3D7_1126300	-0.775133	0.414385	30.6024	150.099	24.4376	149.975	N/A	"DnaJ protein, putative"
malmito_rna_24	-0.775077	0.838805	42.1918	251.471	79.0558	350.501	RNA24t	unspecified product
PF3D7_1431600	-0.774827	0.251732	111.525	88.7659	85.5574	92.3654	N/A	"succinyl-CoA ligase [ADP-forming] subunit beta, putative"
PF3D7_0205800	-0.77343	0.229952	305.049	213.424	223.59	252.433	PH1	"PH domain-containing protein, putative"
PF3D7_0502200	-0.773165	0.269413	31.6196	78.5303	21.2299	88.7002	MPV17	"protein Mpv17, putative"
PF3D7_1467500	-0.772349	0.265221	93.6018	66.0791	68.3345	75.6428	N/A	"DNA/RNA-binding protein KIN17, putative"
PF3D7_0205900	-0.770035	0.323029	803.288	473.803	658.615	458.137	RPN1	"26S proteasome regulatory subunit RPN1, putative"
PF3D7_0824800	-0.769893	0.272566	16.1181	37.2902	10.4022	45.5328	N/A	"conserved Plasmodium membrane protein, unknown function"
PF3D7_0804100	-0.769472	0.8696	0	5.70304	0	14.1759	N/A	small nucleolar RNA snoR06
PF3D7_0721000	-0.769463	0.16756	37.9279	64.8492	28.3106	69.026	N/A	"conserved Plasmodium membrane protein, unknown function"
PF3D7_1215000	-0.769345	0.291291	221.078	139.635	178.363	136.345	Trx-Px2	thioredoxin peroxidase 2
PF3D7_0913600	-0.767455	0.222746	16.417	34.5139	11.9878	36.7239	N/A	"conserved Plasmodium protein, unknown function"
PF3D7_1361700	-0.767414	0.390475	736.946	306.339	607.081	266.057	N/A	"cytochrome c oxidase subunit 2, putative"
PF3D7_1368100	-0.767057	0.246741	262.577	221.083	218.593	224.123	RPN11	"26S proteasome regulatory subunit RPN11, putative"
PF3D7_0208600	-0.76433	0.178277	63.5977	90.7467	45.551	113.695	RRF1	ribosome-recycling factor
PF3D7_0422800	-0.763617	0.20492	42.1244	61.8256	33.6132	58.7012	SR12	"serpentine receptor, putative"
PF3D7_0622500	-0.763461	0.288983	23.4808	19.4159	19.189	18.498	N/A	"RNA methyltransferase, putative"
PF3D7_1150400	-0.76263	0.731315	0.052399	0.018959	0.012303	0.080813	VAR	"erythrocyte membrane protein 1, PfEMP1"
PF3D7_1441500	-0.761747	0.208993	98.4018	157.564	86.1695	157.941	N/A	"conserved Plasmodium protein, unknown function"
PF3D7_0627800	-0.760667	0.190855	73.8079	83.3081	57.7611	82.2235	ACS	"acetyl-CoA synthetase, putative"
PF3D7_1443600	-0.760097	0.390366	4.37723	19.9144	3.01107	22.5392	N/A	"gamma-tubulin complex component, putative"
PF3D7_0720300	-0.759931	0.497893	13.9649	8.10595	11.6249	5.84629	N/A	"conserved Plasmodium protein, unknown function"
PF3D7_1346000	-0.759206	0.394565	2.67102	5.8369	2.20993	6.44851	N/A	"dynactin subunit 2, putative"
PF3D7_0924100	-0.756869	0.471959	4.28435	28.4343	2.3344	30.3789	N/A	"conserved Plasmodium protein, unknown function"
PF3D7_1348100	-0.755818	0.29677	298.698	205.264	256.758	185	N/A	"GTPase, putative"
PF3D7_1305100	-0.754904	0.219359	49.3908	105.585	36.9657	105.209	N/A	"conserved Plasmodium protein, unknown function"
PF3D7_0803800	-0.754567	0.186365	850.641	752.464	676.57	812.929	N/A	proteasome subunit beta type-4
PF3D7_0219800	-0.753264	0.227008	140.146	133.755	104.553	156.066	N/A	"Plasmodium exported protein (PHISTc), unknown function"
PF3D7_0108300	-0.75279	0.184749	131.229	165.744	109.962	163.189	ARP	"conserved Plasmodium protein, unknown function"
PF3D7_1405100	-0.752469	0.387649	11.1485	43.2962	7.01974	47.6784	N/A	"GTPase-activating protein, putative"
PF3D7_0904600	-0.752275	0.25911	39.4296	99.7775	32.0149	103.263	N/A	"ubiquitin specific protease, putative"
PF3D7_1209900	-0.751894	0.184076	27.8244	41.6813	21.922	42.7482	ABCB7	"ABC transporter B family member 7, putative"
PF3D7_1443400	-0.751418	0.226087	126.569	116.536	101.186	123.215	WLP1	WD repeat-containing protein
PF3D7_1345400	-0.750814	0.221714	37.4003	75.997	29.8313	79.3549	N/A	"conserved Plasmodium protein, unknown function"
PF3D7_0826500	-0.750733	0.203816	96.118	103.845	77.7731	112.572	UBE4B	"ubiquitin conjugation factor E4 B, putative"
PF3D7_0933700	-0.749974	0.325508	219.087	115.115	174.59	138.96	N/A	"conserved Plasmodium protein, unknown function"
PF3D7_1470800	-0.749912	0.313408	37.6599	104.654	25.8329	116.986	N/A	"conserved Plasmodium protein, unknown function"
PF3D7_1128700	-0.749599	0.315923	32.4813	120.076	28.4965	120.633	GPI8	"GPI-anchor transamidase, putative"
PF3D7_1322000	-0.747626	0.180615	129.113	192.123	101.469	199.417	N/A	"nucleoside-diphosphatase, putative"
PF3D7_1458500	-0.745583	0.275364	24.2386	51.7107	17.6689	56.4087	SAS4	"spindle assembly abnormal protein 4, putative"
PF3D7_1367500	-0.745213	0.316522	259.857	149.237	215.103	149.178	N/A	"NADH-cytochrome b5 reductase, putative"
PF3D7_1129200	-0.743765	0.346208	1008.95	536.726	812.181	545.026	RPN7	"26S proteasome regulatory subunit RPN7, putative"
PF3D7_0619400	-0.743645	0.339919	839.244	537.859	700.321	506.321	N/A	"cell division cycle protein 48 homologue, putative"
PF3D7_1011300	-0.742077	0.443027	4.55279	27.3656	3.62617	30.1042	ARV1	"protein ARV1, putative"
malmito_rna_RNA22	-0.741621	0.550988	64.3774	269.359	122.305	362.296	RNA22	unspecified product
PF3D7_1361000	-0.740903	0.270004	11.0207	10.7466	8.55484	12.0887	PRMT5	"protein arginine N-methyltransferase 5, putative"
PF3D7_1234200	-0.740873	0.212123	18.1486	36.9096	13.818	39.8584	N/A	"helicase, putative, pseudogene"
PF3D7_0713900	-0.740039	0.30138	20.6199	61.0381	15.526	67.1019	N/A	"conserved Plasmodium protein, unknown function"
PF3D7_1453400	-0.738984	0.380498	7.22925	28.4147	4.93768	33.5072	N/A	"conserved Plasmodium protein, unknown function"
PF3D7_1422000	-0.738976	0.409032	63.1529	173.833	94.4031	186.218	COX14	"cytochrome c oxidase assembly protein COX14, putative"
PF3D7_0731000	-0.7389	0.528815	0.361146	2.56537	0.282605	1.45863	N/A	unspecified product
PF3D7_1110600	-0.738262	0.274396	753.875	444.019	658.133	427.424	N/A	"mitochondrial ribosomal protein L11 precursor, putative"
PF3D7_0614300	-0.737737	0.295222	680.588	507.539	571.103	509.859	MFR1	"major facilitator superfamily-related transporter, putative"
PF3D7_1034200	-0.736246	0.322143	16.9284	20.4681	12.1651	18.1433	N/A	"apicoplast ribosomal protein L27 precursor, putative"
PF3D7_1323800	-0.735816	0.233325	10.3376	18.6995	7.38022	22.4349	VPS52	"vacuolar protein sorting-associated protein 52, putative"
PF3D7_0516500	-0.734851	0.31132	26.4619	21.8137	25.6391	18.931	MFS1	"major facilitator superfamily domain-containing protein, putative"
PF3D7_1426900	-0.734354	0.267344	354.545	293.349	313.246	259.454	QCR6	"cytochrome b-c1 complex subunit 6, putative"
PF3D7_1352400	-0.733211	0.363859	14.1754	60.5907	10.8045	66.9185	N/A	"conserved Plasmodium protein, unknown function"
PF3D7_1249400	-0.732114	0.333814	307.159	158.683	233.384	176.501	N/A	"conserved Plasmodium protein, unknown function"
PF3D7_0320700	-0.732021	0.357352	1211.39	632.057	1009.25	607.272	SPC2	"signal peptidase complex subunit SPC2, putative"
PF3D7_0510500	-0.731709	0.187703	70.8741	87.7888	53.8017	96.3182	TopoI	topoisomerase I
PF3D7_0223400	-0.73165	0.564517	3.99309	1.99854	2.86114	1.69023	RIF	rifin
PF3D7_0209500	-0.730994	0.348611	5.19965	10.2657	3.08631	7.90101	N/A	"conserved Plasmodium protein, unknown function"
PF3D7_1309300	-0.730806	0.368127	32.5713	126.451	22.3942	132.462	PRPF3	"U4/U6 small nuclear ribonucleoprotein PRP3, putative"
PF3D7_1019300	-0.730669	0.188965	42.1189	55.4198	36.8529	56.5191	N/A	"zinc finger protein, putative"
PF3D7_0214800	-0.728671	0.241669	9.12775	18.7018	7.19343	21.0876	N/A	"conserved Plasmodium membrane protein, unknown function"
PF3D7_1468500	-0.728381	0.375002	1057.97	526.34	901.908	494.308	DER1-1	derlin-1
PF3D7_1019500	-0.727732	0.360836	504.041	282.29	415.54	280.961	N/A	"conserved Plasmodium membrane protein, unknown function"
PF3D7_1217800	-0.727715	0.333293	33.9245	50.7703	27.9786	64.0955	DPH3	"diphthamide biosynthesis protein 3, putative"
PF3D7_1110500	-0.727584	0.188569	80.2515	103.196	67.5534	106.218	VPS35	"vacuolar protein sorting-associated protein 35, putative"
PF3D7_0926800	-0.727078	0.223483	18.8528	30.9238	13.1082	38.0678	N/A	"conserved Plasmodium protein, unknown function"
PF3D7_0914500	-0.726679	0.224418	31.3928	70.5786	27.5015	73.3207	N/A	"conserved Plasmodium protein, unknown function"
PF3D7_0312300	-0.725898	0.189619	166.859	247.288	135.595	266.449	RPN12	"26S proteasome regulatory subunit RPN12, putative"
PF3D7_1242500	-0.72364	0.219702	36.6687	48.4716	27.3713	58.2799	N/A	"conserved protein, unknown function"
PF3D7_1022800	-0.722071	0.223469	54.1706	61.5338	43.0395	66.7905	GcpE	4-hydroxy-3-methylbut-2-en-1-yl diphosphate synthase
PF3D7_0907800	-0.721684	0.208001	195.328	320.737	157.016	375.513	N/A	"apicoplast ribosomal protein L35 precursor, putative"
PF3D7_0502000	-0.720834	0.35778	12.6179	39.3237	8.61219	45.6144	VPS11	"vacuolar protein sorting-associated protein 11, putative"
PF3D7_0305900	-0.719127	0.306083	18.4318	38.117	15.3523	37.2079	N/A	"conserved Plasmodium protein, unknown function"
mal_mito_1	-0.71887	0.644444	6.58735	691.718	13.9793	737.33	COX3	cytochrome c oxidase subunit 3
PF3D7_1235300	-0.718628	0.205385	56.5584	93.3328	42.6161	108.351	NOT4	"CCR4-NOT transcription complex subunit 4, putative"
PF3D7_0813200	-0.718081	0.200445	175.951	237.276	158.074	238.119	N/A	"CS domain protein, putative"
PF3D7_0914200	-0.717436	0.304462	107.326	85.8383	90.7786	90.8577	N/A	"phospholipid or glycerol acyltransferase, putative"
PF3D7_0829000	-0.717311	0.261911	18.5266	46.1334	15.9725	50.6586	N/A	"conserved Plasmodium membrane protein, unknown function"
PF3D7_1202900	-0.717255	0.189703	972.704	912.36	787.093	1048.01	HMGB1	high mobility group protein B1
PF3D7_0918400	-0.717001	0.359244	7.81358	4.12385	7.71009	5.99213	N/A	"conserved Plasmodium protein, unknown function"
PF3D7_1352500	-0.715699	0.274943	2582.44	2026.82	2139.66	2043.86	N/A	"thioredoxin-related protein, putative"
PF3D7_0303500	-0.714125	0.398637	9.33399	42.6046	6.90577	45.7489	N/A	"spindle pole body protein, putative"
PF3D7_0615500	-0.713753	0.27488	327.844	276.704	274.249	286.49	CRK5	cdc2-related protein kinase 5
PF3D7_1238700	-0.713683	0.238143	54.3079	84.9023	42.5805	88.3841	N/A	"conserved Plasmodium protein, unknown function"
PF3D7_0303000	-0.712504	0.240027	14.3752	19.1107	12.2303	19.2829	NSF	N-ethylmaleimide-sensitive fusion protein
PF3D7_1142100	-0.712164	0.258798	38.6843	87.6575	29.2751	99.8257	N/A	"conserved Plasmodium protein, unknown function"
PF3D7_0611000	-0.708554	0.231601	109.804	121.483	92.819	135.309	N/A	"SNARE associated Golgi protein, putative"
PF3D7_1100200	-0.706844	0.410267	3.75884	1.64539	3.07551	1.72363	VAR	"erythrocyte membrane protein 1, PfEMP1"
PF3D7_0212100	-0.706437	0.406567	15.8134	70.0516	11.2483	79.3764	N/A	"conserved Plasmodium protein, unknown function"
PF3D7_1130400	-0.704061	0.420761	1006.32	465.834	859.308	479.269	RPT5	"26S protease regulatory subunit 6A, putative"
PF3D7_1027700	-0.703811	0.328477	834.39	508.553	698.571	483.397	CEN3	centrin-3
PF3D7_0721200	-0.702743	0.289841	16.1754	36.8158	12.0116	44.2672	N/A	"conserved Plasmodium protein, unknown function"
PF3D7_0111300	-0.702678	0.204542	43.9055	56.8425	34.7695	67.4595	N/A	"replication factor c protein, putative"
PF3D7_0816100	-0.701658	0.357342	582.369	319.678	511.728	305.673	PPCDC	"phosphopantothenoylcysteine decarboxylase, putative"
PF3D7_0106500	-0.700761	0.229263	17.1214	28.275	10.7032	30.6731	N/A	"conserved Plasmodium protein, unknown function"
PF3D7_1338600	-0.699802	0.314258	102.16	78.866	87.1586	89.2473	N/A	"conserved Plasmodium protein, unknown function"
PF3D7_0307600	-0.698099	0.256197	40.9945	82.2357	33.1796	95.6064	N/A	"conserved Plasmodium protein, unknown function"
PF3D7_1430900	-0.697036	0.390195	402.788	209.065	342.248	206.33	COX2	"cytochrome c oxidase subunit 2, putative"
PF3D7_1147600	-0.695691	0.295851	18.6308	36.793	16.4215	35.523	N/A	"conserved Plasmodium protein, unknown function"
PF3D7_1025100	-0.694683	0.377166	203.878	124.299	177.435	128.213	GFPT	"glutamine--fructose-6-phosphate aminotransferase [isomerizing], putative"
PF3D7_1016100	-0.694615	0.715229	0.307486	2.06021	0.19805	1.39215	N/A	"conserved Plasmodium protein, unknown function"
PF3D7_0807600	-0.694441	0.300559	133.778	108.304	110.341	112.475	N/A	"conserved Plasmodium protein, unknown function"
PF3D7_0923600	-0.692747	0.49875	4.05508	22.6681	2.2498	26.7238	LipL2	lipoate-protein ligase 2
PF3D7_0502100	-0.692725	0.429747	14.4318	83.2721	19.0264	87.1792	N/A	HCNGP-like protein
PF3D7_1032800	-0.692429	0.241201	91.6011	91.7667	71.7836	109.525	LRR1	leucine-rich repeat protein
PF3D7_1112700	-0.692342	0.28564	6.18146	11.2415	5.40972	11.103	N/A	"conserved Plasmodium protein, unknown function"
PF3D7_0202900	-0.691804	0.246561	56.2605	92.0568	57.5204	95.2419	DHHC12	"palmitoyltransferase DHHC12, putative"
PF3D7_1403800	-0.689499	0.403179	4.09492	13.9072	2.88678	15.4457	MISFIT	"nuclear formin-like protein MISFIT, putative"
PF3D7_1419000	-0.688802	0.247936	49.8312	100.365	37.7145	119.28	N/A	"conserved Plasmodium protein, unknown function"
PF3D7_0311000	-0.68849	0.711708	0.079255	1.78287	0.788024	1.6522	N/A	"conserved Plasmodium protein, unknown function"
PF3D7_1208800	-0.688282	0.339977	17.5892	53.7599	13.7466	61.6054	N/A	"zinc finger protein, putative"
PF3D7_0218200	-0.687349	0.546788	6.20569	48.7055	2.99555	53.5372	N/A	"conserved Plasmodium protein, unknown function"
PF3D7_0930900	-0.687041	0.606906	2.68597	12.4518	1.89569	14.7208	NFU1	"NifU-like protein, putative"
PF3D7_1033900	-0.686279	0.361645	1308.93	687.829	1090.84	740.79	N/A	"ubiquitin-conjugating enzyme E2, putative"
mal_rna_15	-0.686076	0.567673	60.1269	249.587	101.149	347.427	SSUD	unspecified product
PF3D7_1418000	-0.685557	0.435209	698.283	308.711	613.49	285.03	UFD1	"ubiquitin fusion degradation protein UFD1, putative"
PF3D7_1344500	-0.684499	0.309577	86.0245	189.141	66.3151	212.124	USB1	"U6 snRNA phosphodiesterase, putative"
PF3D7_0103400	-0.683374	0.231968	56.2205	66.7132	47.1761	75.7156	N/A	"zinc-carboxypeptidase, putative"
PF3D7_1357200	-0.683225	0.325921	56.6104	43.8063	48.1778	47.3992	N/A	glutamate--tRNA ligase
PF3D7_1420100	-0.680993	0.309296	2.59251	4.44906	2.48363	4.89591	N/A	"conserved Plasmodium protein, unknown function"
PF3D7_1224500	-0.68061	0.377349	972.712	552.075	868.939	520.386	ASF1	"histone chaperone ASF1, putative"
PF3D7_0723200	-0.680082	0.332266	7.77088	14.801	8.85471	15.8403	N/A	"conserved Plasmodium protein, unknown function"
PF3D7_0908700	-0.679434	0.297633	48.416	88.5029	35.0059	102.686	N/A	"tRNA pseudouridine synthase, putative"
PF3D7_1132300	-0.679181	0.29065	72.8105	196.601	69.1744	208.471	N/A	"nucleic acid binding protein, putative"
PF3D7_0415700	-0.679108	0.489359	5.4348	25.8493	3.09826	38.4566	N/A	"conserved Plasmodium protein, unknown function"
PF3D7_0416100	-0.678877	0.234546	131.459	169.757	121.978	177.451	GATA	glutamyl-tRNA(Gln) amidotransferase subunit A
PF3D7_0718600	-0.677912	0.288873	11.1615	10.4646	8.51693	11.7066	N/A	"conserved Plasmodium protein, unknown function"
PF3D7_1317000	-0.677143	0.237182	85.7134	156.119	71.5909	169.432	USP39	"U4/U6.U5 tri-snRNP-associated protein 2, putative"
PF3D7_1359100	-0.675949	0.54576	3.61964	26.1759	1.62615	29.5169	N/A	"riboflavin kinase / FAD synthase family protein, putative"
PF3D7_1358600	-0.675911	0.240423	18.9497	31.6936	14.3694	35.1293	N/A	"zinc finger protein, putative"
PF3D7_0506400	-0.675777	0.428258	12.5738	10.5723	8.83148	10.3685	N/A	"conserved Plasmodium protein, unknown function"
PF3D7_0803000	-0.67329	0.241744	56.3147	71.0078	48.9698	76.7838	CYP81	peptidyl-prolyl cis-trans isomerase
PF3D7_0812100	-0.672249	0.239806	27.5206	58.4852	24.2432	62.1305	N/A	"conserved protein, unknown function"
PF3D7_1136800	-0.670942	0.249794	79.9572	127.768	57.9346	165.116	N/A	"DnaJ protein, putative"
PF3D7_0103200	-0.66975	0.229823	194.535	212.792	169.288	279.456	NT4	nucleoside transporter 4
PF3D7_1017200	-0.66847	0.30004	13.8436	17.9987	12.9872	17.229	N/A	"enoyl-CoA hydratase-related protein, putative"
PF3D7_0823000	-0.668161	0.371032	6.72115	17.7366	4.73925	19.9645	VPS15	"serine/threonine protein kinase VPS15, putative"
PF3D7_0823800	-0.66778	0.403172	54.3682	197.227	39.9968	216.106	N/A	"DnaJ protein, putative"
PF3D7_0320100	-0.667488	0.400809	539.855	303.869	468.604	299.069	SEC22	protein transport protein SEC22
PF3D7_1140200	-0.667246	0.34571	282.374	167.563	227.542	207.822	N/A	"conserved Plasmodium protein, unknown function"
PF3D7_0527000	-0.665568	0.415066	1069.66	563.955	922.591	591.727	MCM3	"DNA replication licensing factor MCM3, putative"
PF3D7_1137500	-0.665339	0.332165	462.705	276.447	379.426	321.379	N/A	"apicoplast ribosomal protein S14p/S29e precursor, putative"
PF3D7_0510200	-0.662506	0.288931	79.7928	73.0192	64.9382	89.0148	CYP87	peptidyl-prolyl cis-trans isomerase
PF3D7_1363400	-0.66066	0.249825	41.1583	68.3532	32.7318	81.8199	DOA1	"polyubiquitin binding protein, putative"
PF3D7_1406600	-0.660563	0.383617	31.8382	100.702	22.9787	120.921	ClpC	"ATP-dependent Clp protease regulatory subunit ClpC, putative"
PF3D7_0106200	-0.658142	0.461595	37.8113	108.135	32.4219	123.538	N/A	"conserved Plasmodium protein, unknown function"
PF3D7_1329100	-0.657782	0.232834	86.3913	110.59	71.9469	124.241	MyoC	myosin C
PF3D7_1406400	-0.657178	0.270494	46.2052	53.8922	41.3626	52.3545	PPR	"pentatricopeptide repeat domain-containing protein, putative"
PF3D7_0516600	-0.657152	0.257003	21.8469	44.6996	18.0949	43.438	MB2	sporozoite surface antigen MB2
PF3D7_1105000	-0.656443	0.458439	1734.15	6041.98	1263.48	7057.06	H4	histone H4
PF3D7_1331600	-0.654306	0.420777	750.594	383.31	673.217	408.813	PTPLA	"protein tyrosine phosphatase-like protein, putative"
PF3D7_0805600	-0.652705	0.307346	69.5193	150.005	58.6152	174.183	N/A	"PAP2-like protein, putative"
PF3D7_0624300	-0.652677	0.362334	33.0797	25.1905	26.2676	26.953	N/A	CPW-WPC family protein
PF3D7_1034500	-0.652383	0.253047	56.8044	63.8621	51.1897	69.703	N/A	"conserved Plasmodium protein, unknown function"
PF3D7_1236400	-0.652316	0.294322	100.221	96.9816	86.5583	103.077	N/A	"conserved Plasmodium protein, unknown function"
PF3D7_1457200	-0.649807	0.361098	2734.7	1872.14	2499.1	1818.13	TRX1	thioredoxin 1
PF3D7_1323300	-0.64932	0.280714	30.747	57.7882	26.8617	70.6673	N/A	"acetyltransferase, GNAT family, putative"
PF3D7_1020200	-0.648836	0.413049	5.34743	17.4056	4.51654	17.3559	N/A	"conserved Plasmodium protein, unknown function"
PF3D7_0508400	-0.648638	0.450062	32.7452	16.3279	26.4711	21.7583	N/A	"conserved protein, unknown function"
PF3D7_0812800	-0.647062	0.396372	24.612	32.1265	16.9778	32.7401	N/A	"conserved protein, unknown function"
PF3D7_0529000	-0.64519	0.333313	106.705	90.1453	90.4744	102.747	N/A	"conserved Plasmodium protein, unknown function"
PF3D7_0931800	-0.645071	0.388346	682.367	461.517	630.935	471.864	N/A	"proteasome subunit beta type-6, putative"
PF3D7_1218000	-0.644294	0.346528	18.675	22.7113	17.3986	21.1595	TRAMP	thrombospondin-related apical membrane protein
PF3D7_1005900	-0.643884	0.254709	49.7318	88.1283	42.0992	95.2033	N/A	"conserved Plasmodium protein, unknown function"
PF3D7_0619100	-0.641724	0.296362	23.622	39.4759	19.7859	47.0627	N/A	"conserved Plasmodium protein, unknown function"
PF3D7_0624200	-0.639464	0.365201	294.563	189.884	249.078	217.997	N/A	"conserved Plasmodium protein, unknown function"
PF3D7_0415200	-0.63901	0.386847	8.02928	23.2684	6.42065	28.1211	N/A	"conserved Plasmodium protein, unknown function"
PF3D7_0609000	-0.63888	0.482479	11.9223	81.4949	11.5804	85.0447	N/A	"conserved Plasmodium protein, unknown function"
PF3D7_0303700	-0.638582	0.34072	182.125	139.115	150.882	160.494	BCKDH-E2	lipoamide acyltransferase component of branched-chain alpha-keto acid dehydrogenase complex
PF3D7_1316100	-0.638126	0.538867	7.5907	72.8416	6.841	79.5373	IPK2	"inositol polyphosphate kinase, putative"
PF3D7_1004800	-0.636996	0.36792	111.387	74.9991	92.6438	84.8799	N/A	"ADP/ATP carrier protein, putative"
PF3D7_0506700	-0.635448	0.269194	59.019	74.8268	55.5155	75.5738	N/A	"GTPase-activating protein, putative"
PF3D7_0622600	-0.635411	0.362823	952.723	656.586	924.556	672.304	QCR9	"cytochrome b-c1 complex subunit 9, putative"
PF3D7_1371200	-0.634733	0.733989	2.63593	3.23536	2.06808	2.88623	N/A	5.8S ribosomal RNA
PF3D7_0609200	-0.634541	0.442568	4.45372	16.5912	4.18922	17.1518	N/A	"citrate synthase-like protein, putative"
PF3D7_0601600	-0.634204	0.661943	55.8123	92.5377	18.559	62.1236	N/A	"tetratricopeptide repeat protein, putative"
PF3D7_1034100	-0.634059	0.679998	0.999762	5.16574	1.08508	6.06856	N/A	"conserved Plasmodium protein, unknown function"
PF3D7_1472100	-0.633404	0.272432	127.292	170.92	99.2473	201.391	YIP1	"protein transport protein YIP1, putative"
PF3D7_1143400	-0.633271	0.48567	1418.97	506.029	1263.94	563.943	N/A	"translation initiation factor eIF-1A, putative"
PF3D7_1318800	-0.63266	0.340546	245.306	209.164	224.531	221.254	SEC63	translocation protein SEC63
PF3D7_1120700	-0.629878	0.385063	5.03217	10.8803	3.25624	13.0858	N/A	"conserved Plasmodium protein, unknown function"
PF3D7_1225900	-0.629583	0.576711	5.03	39.7117	2.72489	46.2961	N/A	"conserved Plasmodium protein, unknown function"
PF3D7_0621600	-0.628879	0.848128	0	1.96638	0	1.88966	N/A	tRNA Serine
PF3D7_0915800	-0.628838	0.416011	23.6197	15.8244	18.7097	20.4772	GLTP	"glycolipid transfer protein, putative"
PF3D7_0305800	-0.628118	0.555098	0.595039	1.60516	0.634384	0.928023	N/A	"P-loop containing nucleoside triphosphate hydrolase, putative"
PF3D7_1453000	-0.627908	0.402669	9.61967	29.5839	7.24253	36.2703	N/A	"conserved Plasmodium protein, unknown function"
PF3D7_1227200	-0.627873	0.37319	16.7854	50.3416	13.8022	56.1242	K1	potassium channel
PF3D7_1362600	-0.627802	0.383677	14.6532	20.0083	12.3413	18.6453	N/A	"conserved Plasmodium protein, unknown function"
PF3D7_1018700	-0.627405	0.32731	47.4144	114.243	41.3084	140.051	N/A	"conserved Plasmodium protein, unknown function"
PF3D7_1458200	-0.625465	0.48823	58.5074	206.522	60.2828	264.229	N/A	"conserved Plasmodium protein, unknown function"
PF3D7_0319800	-0.622003	0.63622	1.47443	5.76833	0.478986	8.34872	N/A	"conserved Plasmodium protein, unknown function"
PF3D7_1363100	-0.621826	0.35162	20.374	37.3184	16.0874	48.4919	N/A	"conserved Plasmodium protein, unknown function"
PF3D7_0305700	-0.62171	0.36109	1254.49	852.263	1130.53	925.038	N/A	"ubiquitin-conjugating enzyme E2, putative"
PF3D7_0616500	-0.620636	0.691881	0.297334	0.629162	0.037181	0.802459	TLP	TRAP-like protein
PF3D7_1254000	-0.619459	0.875085	0.094101	0.3844	0	0.144442	RIF	rifin
PF3D7_0306400	-0.616809	0.432074	367.108	213.22	326.696	226.36	N/A	"FAD-dependent glycerol-3-phosphate dehydrogenase, putative"
PF3D7_1450100	-0.616041	0.43052	156.005	87.2075	138.725	104.696	SRP54	signal recognition particle subunit SRP54
PF3D7_0727000	-0.61485	0.291307	31.1847	31.558	24.257	38.4133	VPS53	"vacuolar protein sorting-associated protein 53, putative"
PF3D7_0904700	-0.614634	0.508974	54.679	277.043	38.8662	340.091	HU	bacterial histone-like protein
PF3D7_0417500	-0.614331	0.428878	693.473	414.57	642.74	411.769	N/A	memo-like protein
PF3D7_1104200	-0.614166	0.425268	42.1303	117.629	28.4603	142.359	SNF2L	chromatin remodeling protein
PF3D7_0523400	-0.613346	0.270679	145.139	183.713	115.95	219.123	N/A	"DnaJ protein, putative"
PF3D7_1427500	-0.612529	0.342794	61.495	56.8615	53.7504	60.3921	MSH2-1	"DNA mismatch repair protein MSH2, putative"
PF3D7_0924400	-0.611514	0.278475	83.9343	158.336	74.505	177.966	N/A	"conserved Plasmodium protein, unknown function"
PF3D7_0317100	-0.610765	0.451619	1.98193	6.7298	2.92979	4.80581	B9	6-cysteine protein
PF3D7_1325300	-0.610453	0.721872	1.86437	1.65117	0.752568	3.18915	N/A	"conserved Plasmodium protein, unknown function"
PF3D7_1249000	-0.610355	0.693042	0.22338	8.98407	0.208506	9.18967	N/A	"conserved Plasmodium membrane protein, unknown function"
PF3D7_1117000	-0.608556	0.353998	15.7238	14.7739	13.2354	15.2905	N/A	"conserved Plasmodium membrane protein, unknown function"
PF3D7_1472400	-0.608241	0.446976	9.46179	28.1837	6.53052	34.8987	N/A	"M1-family alanyl aminopeptidase, putative"
PF3D7_1236500	-0.607845	0.543301	4.38051	6.13305	4.56722	3.77626	N/A	"conserved Plasmodium protein, unknown function"
PF3D7_0518400	-0.607711	0.730377	0.1353	9.96607	0.295837	11.1626	CYC3	"cyclin, putative"
PF3D7_1319400	-0.607311	0.364254	438.314	296.604	394.554	322.261	N/A	"conserved Plasmodium protein, unknown function"
PF3D7_0615800	-0.607001	0.275953	34.9133	51.0087	29.646	60.0903	N/A	"conserved Plasmodium protein, unknown function"
PF3D7_0718300	-0.606668	0.625028	0.321528	0.098524	0.227892	0.217472	CRMP2	cysteine repeat modular protein 2
PF3D7_1112200	-0.605882	0.392169	13.9836	16.0937	13.7507	15.4579	COQ4	"ubiquinone biosynthesis protein COQ4, putative"
PF3D7_0509900	-0.605111	0.40766	10.8057	24.4472	8.94362	28.3307	N/A	"conserved Plasmodium protein, unknown function"
PF3D7_1303400	-0.604698	0.339534	72.304	65.5235	61.9039	77.8066	LisH	"LisH domain-containing protein, putative"
PF3D7_1122600	-0.604657	0.29307	14.6036	19.7303	12.4902	23.2475	N/A	"conserved Plasmodium protein, unknown function"
PF3D7_1406100	-0.60373	0.455104	8.79343	29.9074	6.18785	35.489	N/A	"conserved Plasmodium protein, unknown function"
PF3D7_0902700	-0.602015	0.405865	50.4065	35.9207	46.2373	35.2366	N/A	"Plasmodium exported protein (PHISTb), unknown function, pseudogene"
PF3D7_1321200	-0.601994	0.453557	51.182	103.828	63.5512	82.687	N/A	"conserved protein, unknown function"
PF3D7_0314600	-0.601735	0.510923	13.3511	44.4393	8.1773	62.1584	N/A	"conserved Plasmodium protein, unknown function"
PF3D7_0216500	-0.601697	0.350192	8.64065	18.1395	7.1969	22.6502	N/A	"conserved Plasmodium protein, unknown function"
PF3D7_0722100	-0.60169	0.468412	65.9419	42.1089	66.4596	43.817	N/A	"PelOta protein homologue, putative"
PF3D7_1353400	-0.597928	0.467622	6.85047	27.7434	5.60383	31.3181	N/A	"Ran-binding protein, putative"
PF3D7_0604500	-0.5977	0.270283	99.6359	140.057	86.6992	164.856	N/A	"conserved Plasmodium protein, unknown function"
PF3D7_0105200	-0.597529	0.325631	41.8621	93.7473	44.0875	95.1336	N/A	"RAP protein, putative"
PF3D7_0408300	-0.595532	0.393155	107.736	72.4206	88.0016	96.1261	ZRANB2	"zinc finger Ran-binding domain-containing protein 2, putative"
PF3D7_1328100	-0.594694	0.442268	754.613	423.554	681.821	463.689	N/A	"proteasome subunit beta type-7, putative"
PF3D7_1336100	-0.594371	0.492776	60.7403	29.786	52.8473	34.7365	N/A	"conserved Plasmodium protein, unknown function"
PF3D7_1372500	-0.589825	0.65595	2.77515	2.07043	2.68284	2.02874	N/A	"stevor, pseudogene"
PF3D7_1432800	-0.589664	0.294311	43.441	57.1205	37.8081	69.4129	N/A	"HP12 protein homolog, putative"
PF3D7_1139800	-0.588389	0.51851	7.43269	38.0201	5.30089	45.8944	N/A	"conserved Plasmodium protein, unknown function"
PF3D7_1226600	-0.58769	0.450424	341.736	197.094	332.655	211.165	PCNA2	proliferating cell nuclear antigen 2
PF3D7_1463800	-0.587342	0.59391	4.10093	11.5878	4.42592	13.7004	N/A	"mitochondrial ribosomal protein S6-2 precursor, putative"
PF3D7_0611500	-0.587191	0.403951	7.86107	11.8542	7.59132	14.7632	N/A	"conserved Plasmodium protein, unknown function"
PF3D7_1239900	-0.586728	0.359326	19.7054	19.6412	17.6905	21.3488	VPS16	"vacuolar protein sorting-associated protein 16, putative"
PF3D7_0726700	-0.586199	0.477134	289.903	157.423	275.276	180.555	N/A	"conserved Plasmodium protein, unknown function"
PF3D7_0828300	-0.586009	0.296847	46.0201	74.2575	45.6464	82.1825	N/A	"conserved Plasmodium protein, unknown function"
PF3D7_1212800	-0.585939	0.480963	264.596	148.684	253.382	149.921	N/A	iron-sulfur subunit of succinate dehydrogenase
PF3D7_1217700	-0.585453	0.388389	80.3381	63.9726	75.5542	77.9436	N/A	"conserved Plasmodium protein, unknown function"
PF3D7_1478100	-0.585072	0.558471	3.68662	24.3729	3.78638	27.0941	N/A	"Plasmodium exported protein (hyp13), unknown function"
PF3D7_1209400	-0.584681	0.377512	58.1883	52.4492	54.3606	52.2816	CIA1	"cytosolic iron-sulfur protein assembly protein 1, putative"
PF3D7_1113500	-0.583969	0.391201	41.2986	36.1371	40.175	41.4814	N/A	"GTP-binding protein, putative"
PF3D7_0210000	-0.583821	0.310241	317.316	475.435	306.27	550.427	Sec61-gamma	secretory complex protein 61 gamma subunit
PF3D7_0926100	-0.583041	0.302345	67.4609	83.0496	60.6612	95.5296	N/A	"protein kinase, putative"
PF3D7_1348500	-0.582199	0.309859	137.898	173.087	135.923	199.238	N/A	"TBC domain protein, putative"
PF3D7_0717100	-0.581687	0.395678	63.3944	56.4463	58.4324	60.9369	N/A	"conserved Plasmodium protein, unknown function"
PF3D7_1221700	-0.581312	0.38904	7.76426	15.8203	6.13813	22.2302	N/A	"FbpA domain protein, putative"
PF3D7_1458600	-0.580508	0.364788	9.43632	24.7255	9.01185	30.4041	N/A	"conserved Plasmodium protein, unknown function"
PF3D7_0316200	-0.57998	0.414678	18.6588	52.1769	16.7188	61.7628	N/A	"conserved Plasmodium protein, unknown function"
PF3D7_1117100	-0.579794	0.293481	111.635	165.708	100.286	194.268	UCH54	deubiquinating/deneddylating enzyme
PF3D7_0825200	-0.579397	0.365485	224.377	170.81	196.923	186.635	IF3a	translation initiation factor IF-3
PF3D7_1118500	-0.578534	0.366842	103.143	96.0072	101.491	99.0105	NOP56	"nucleolar protein 56, putative"
PF3D7_1225800	-0.576397	0.364155	245.192	216.342	226.092	253.228	UBA1	ubiquitin-activating enzyme E1
PF3D7_1005600	-0.575152	0.324065	18.1676	24.4398	16.3696	29.9686	N/A	"DnaJ protein, putative"
PF3D7_0219600	-0.572639	0.354123	66.4134	69.7365	63.9401	78.4638	RFC1	"replication factor C subunit 1, putative"
PF3D7_1032400	-0.572133	0.519784	326.509	140.529	298.008	147.557	PIGA	"phosphatidylinositol N-acetylglucosaminyltransferase subunit A, putative"
PF3D7_1433200	-0.572131	0.657891	0.40563	1.89353	0.180093	1.80838	N/A	"conserved Plasmodium protein, unknown function"
PF3D7_1215900	-0.570957	0.348722	12.5398	21.9017	10.5317	28.0074	SR10	"serpentine receptor, putative"
PF3D7_1370800	-0.570179	0.437009	41.1547	36.2519	39.3825	32.6295	N/A	unspecified product
PF3D7_1141400	-0.569613	0.358567	64.3609	197.197	52.6743	243.201	PIGH	"phosphatidylinositol N-acetylglucosaminyltransferase subunit H, putative"
PF3D7_1244400	-0.568879	0.42302	23.373	60.3673	19.7815	76.888	N/A	"RNA-binding protein, putative"
PF3D7_1252200	-0.568296	0.538637	17.816	8.31734	15.9198	8.93584	CHT1	chitinase
PF3D7_0211700	-0.567534	0.333482	20.9469	24.6614	17.1165	29.5147	TKL1	"tyrosine kinase-like protein, putative"
PF3D7_1135400	-0.567124	0.335207	131.157	161.959	123.468	184.045	N/A	"conserved Plasmodium protein, unknown function"
PF3D7_0304300	-0.565107	0.503587	2.97359	10.032	1.92894	14.0051	N/A	"conserved Plasmodium protein, unknown function"
PF3D7_1467400	-0.564938	0.383767	131.872	109.9	110.41	124.729	RPL22	"50S ribosomal protein L22, apicoplast, putative"
PF3D7_1033100	-0.564178	0.462843	882.467	546.121	827.433	603.068	AdoMetDC/ODC	S-adenosylmethionine decarboxylase/ornithine decarboxylase
PF3D7_0713500	-0.563933	0.353529	9.49534	21.0839	9.7154	24.1265	N/A	"conserved Plasmodium protein, unknown function"
PF3D7_0627300	-0.563862	0.314225	391.8	486.656	363.139	572.28	RNF5	"E3 ubiquitin-protein ligase RNF5, putative"
PF3D7_1121000	-0.562578	0.33068	106.446	131.74	103.966	148.756	DHHC3	palmitoyltransferase DHHC3
PF3D7_0516800	-0.562048	0.440822	51.925	180.003	47.1337	212.28	AP2-O2	"AP2 domain transcription factor AP2-O2, putative"
PF3D7_0512500	-0.561685	0.406335	19.2278	38.2593	17.3915	44.1527	N/A	"conserved Plasmodium protein, unknown function"
PF3D7_0808100	-0.561472	0.378394	8.06605	21.4296	8.24521	25.0611	N/A	"AP-3 complex subunit delta, putative"
PF3D7_0323700	-0.561284	0.417358	92.6794	62.3122	76.8123	85.1889	SART1	"U4/U6.U5 tri-snRNP-associated protein 1, putative"
PF3D7_1233000	-0.561154	0.338221	17.2013	25.6656	13.5071	32.6005	EF-G	elongation factor G
PF3D7_1032700	-0.559661	0.423529	99.1839	64.234	81.2412	78.1917	N/A	"conserved Plasmodium protein, unknown function"
mal_rna_17	-0.559519	0.422091	181.781	752.648	316.314	601.651	LSUE	unspecified product
PF3D7_1017800	-0.559223	0.651398	2.57975	28.8403	1.5334	34.0724	N/A	"conserved Plasmodium protein, unknown function"
PF3D7_0613500	-0.558997	0.341415	27.3565	31.1418	24.7582	36.2182	N/A	"AP-3 complex subunit beta, putative"
PF3D7_1352300	-0.558204	0.659356	2.12598	19.4597	1.16813	25.4808	N/A	"conserved Plasmodium protein, unknown function"
PF3D7_0805100	-0.556573	0.504641	45.9786	23.7042	43.0637	26.2547	N/A	"conserved Plasmodium protein, unknown function"
PF3D7_0520400	-0.556462	0.40944	45.6548	108.213	40.1809	138.867	N/A	"single-stranded DNA-binding protein, putative"
PF3D7_0423000	-0.556189	0.346453	41.5599	47.743	38.0507	61.6808	N/A	"conserved Plasmodium protein, unknown function"
PF3D7_0412000	-0.55562	0.439598	123.518	78.9538	111.266	97.6748	N/A	"conserved Plasmodium protein, unknown function"
PF3D7_0412300	-0.553862	0.539168	6.62421	20.8704	4.07487	28.9225	N/A	"phosphopantothenoylcysteine synthetase, putative"
PF3D7_0507700	-0.55302	0.444811	151.769	114.399	143.457	126.755	NPL4	"nuclear protein localization protein 4, putative"
PF3D7_0202600	-0.552693	0.325693	25.2799	35.8967	21.2248	45.9239	N/A	"conserved Plasmodium protein, unknown function"
PF3D7_1141900	-0.552099	0.548577	2.33272	2.87975	2.13496	3.08719	IMC1b	"inner membrane complex protein 1b, putative"
PF3D7_1445000	-0.551251	0.619433	10.1395	82.4559	6.14187	109.159	N/A	"conserved Plasmodium protein, unknown function"
PF3D7_1121500	-0.551002	0.383179	11.0268	17.0104	10.4021	22.1457	N/A	"conserved Plasmodium protein, unknown function"
PF3D7_0827600	-0.550825	0.327446	35.0697	39.501	27.2675	53.522	N/A	"conserved Plasmodium protein, unknown function"
PF3D7_1417600	-0.550396	0.421694	15.4079	42.4084	13.6067	53.7849	N/A	"conserved Plasmodium protein, unknown function"
PF3D7_0503200	-0.550245	0.432728	28.2498	69.4086	19.7015	98.1651	N/A	"conserved Plasmodium protein, unknown function"
PF3D7_1441800	-0.549148	0.367723	44.1953	48.9303	38.4579	67.36	N/A	"vacuolar-sorting protein SNF7, putative"
PF3D7_1413400	-0.549101	0.360923	35.8456	64.9673	31.7034	85.3057	N/A	"30S ribosomal protein S9, putative"
PF3D7_0313000	-0.548696	0.462979	23.8349	78.6337	18.6827	87.9619	N/A	"conserved Plasmodium protein, unknown function"
PF3D7_1364400	-0.548655	0.456618	6.27032	18.0595	4.99088	22.2627	N/A	"conserved Plasmodium protein, unknown function"
PF3D7_1333900	-0.548486	0.539171	5.83791	23.9423	3.75606	28.5571	N/A	"conserved Plasmodium protein, unknown function"
PF3D7_1429100	-0.547844	0.481687	159.676	85.0597	140.065	120.65	N/A	"apicoplast ribosomal protein L15 precursor, putative"
PF3D7_0525700	-0.547235	0.398426	97.7256	120.666	153.629	152.997	N/A	"conserved Plasmodium protein, unknown function"
PF3D7_1140000	-0.5465	0.390554	12.6721	14.914	13.0126	18.1565	CA	carbonic anhydrase
PF3D7_0704900	-0.54614	0.353207	44.4458	67.9781	33.6069	81.4247	RF2	peptide chain release factor 2
PF3D7_0904800	-0.545002	0.445787	295.838	206.398	274.395	232.803	RPA1	"replication protein A1, small fragment"
PF3D7_0926500	-0.54444	0.343222	51.1265	97.4346	45.7245	118.834	N/A	"conserved Plasmodium protein, unknown function"
PF3D7_0828200	-0.543833	0.335888	22.7532	28.5917	19.3908	39.0242	N/A	"leucine--tRNA ligase, putative"
PF3D7_0716400	-0.543811	0.498363	753.533	386.374	761.221	407.611	N/A	"transcription initiation factor IIA subunit 1, putative"
PF3D7_1308800	-0.543736	0.454773	491.554	287.722	465.074	329.317	INT	tyrosine recombinase
PF3D7_0324800	-0.542213	0.692264	2.12839	0.784516	1.03811	1.61043	RIF	rifin
PF3D7_0106900	-0.540689	0.566336	10.7722	51.0945	6.48416	67.2308	IspD	"2-C-methyl-D-erythritol 4-phosphate cytidylyltransferase, putative"
PF3D7_0519600	-0.540665	0.482357	58.2523	32.5691	52.4499	39.4767	N/A	"zinc finger protein, putative"
PF3D7_0721900	-0.540436	0.362227	198.106	224.367	217.245	254.281	N/A	"V-type ATPase V0 subunit e, putative"
PF3D7_0218300	-0.54039	0.373654	46.8628	41.2013	61.8792	84.2493	N/A	"apicoplast RNA methyltransferase precursor, putative"
PF3D7_1107300	-0.538088	0.334937	90.693	163.444	84.8537	197.723	PAIP1	"polyadenylate-binding protein-interacting protein 1, putative"
PF3D7_0609600	-0.536613	0.614977	1.14155	5.10923	0.552168	7.16025	N/A	"conserved Plasmodium protein, unknown function"
PF3D7_1224800	-0.536344	0.413174	70.9935	59.7409	59.9382	84.5372	N/A	"conserved Plasmodium protein, unknown function"
PF3D7_1112600	-0.535794	0.387204	33.5971	35.2494	30.3286	43.9639	N/A	"DNA helicase, putative"
PF3D7_1326200	-0.535236	0.548721	4.85172	22.5852	4.82591	27.4004	N/A	"conserved Plasmodium protein, unknown function"
PF3D7_1014400	-0.534721	0.457478	31.9486	26.5465	32.1372	28.09	MRK	MO15-related protein kinase
PF3D7_0908800	-0.534714	0.346121	29.4844	50.2803	35.2796	65.7931	N/A	"transporter, putative"
PF3D7_1005400	-0.534684	0.842423	0.194114	0.752718	0	1.60295	N/A	"conserved Plasmodium protein, unknown function"
PF3D7_1138800	-0.534133	0.354869	34.1636	54.3614	29.2012	68.2904	N/A	"WD repeat-containing protein, putative"
PF3D7_0629900	-0.533455	0.443751	173.918	140.178	176.274	131.654	N/A	"sec14-like cytosolic factor or phosphatidylinositol/phosphatidylcholine transfer protein, putative"
PF3D7_0823300	-0.533328	0.37168	157.642	142.809	144.15	175.391	GCN5	histone acetyltransferase GCN5
PF3D7_0612300	-0.533111	0.76485	0.652838	24.8892	0.15197	27.4258	N/A	"conserved protein, unknown function"
PF3D7_0529200	-0.531491	0.438259	5.48885	9.28683	5.15266	12.2583	N/A	"sugar transporter, putative"
PF3D7_1011400	-0.53068	0.339259	181.85	260.892	177.806	296.53	N/A	proteasome subunit beta type-5
PF3D7_1472200	-0.530498	0.336878	43.8156	65.9479	42.6602	73.6684	HDA1	"histone deacetylase, putative"
PF3D7_0525400	-0.528149	0.418987	22.9819	56.0752	22.0681	65.5636	N/A	"G-protein coupled receptor, putative"
PF3D7_1126600	-0.528142	0.419464	7.59042	17.4672	8.98374	16.2331	N/A	"steryl ester hydrolase, putative"
PF3D7_1469900	-0.526125	0.6048	5.5673	21.039	3.08796	31.3225	N/A	"conserved Plasmodium protein, unknown function"
PF3D7_0904400	-0.525787	0.355761	132.044	207.764	126.132	265.365	SPC3	"signal peptidase complex subunit 3, putative"
PF3D7_0411800	-0.52526	0.372099	17.8111	29.0773	15.558	37.288	N/A	"conserved Plasmodium protein, unknown function"
PF3D7_1307600	-0.524796	0.359247	98.2434	114.575	90.7323	136.952	N/A	"DNA-directed RNA polymerase alpha chain, putative"
PF3D7_0611800	-0.524013	0.351129	46.3596	53.0698	37.2755	77.0246	N/A	"conserved Plasmodium protein, unknown function"
PF3D7_0518300	-0.523822	0.546829	1730.74	784.078	1691.33	820.656	N/A	"proteasome subunit beta type-1, putative"
PF3D7_0322700	-0.523689	0.461351	8.9619	26.3482	8.53725	32.1082	N/A	"conserved Plasmodium protein, unknown function"
PF3D7_1140100	-0.523645	0.361107	629.113	502.341	637.173	576.577	N/A	"V-type proton ATPase subunit F, putative"
PF3D7_1240000	-0.523135	0.491447	5.33615	11.2154	3.98944	13.0324	N/A	"3-hydroxyisobutyryl-coenzyme A hydrolase, putative"
PF3D7_1025800	-0.519525	0.55386	72.7923	222.816	79.6473	252.761	N/A	"conserved Plasmodium protein, unknown function"
PF3D7_1104500	-0.517274	0.632084	1.18798	1.6152	1.30323	2.17924	N/A	"WD repeat-containing protein, putative"
PF3D7_0411900	-0.5169	0.344528	58.312	98.7727	56.9782	117.419	N/A	DNA polymerase alpha catalytic subunit A
PF3D7_0322600	-0.516532	0.549399	0.945845	1.77515	1.3984	2.16299	N/A	"conserved Plasmodium protein, unknown function"
PF3D7_1419600	-0.515129	0.414765	65.0247	138.289	62.0523	167.963	N/A	"conserved Plasmodium protein, unknown function"
PF3D7_1226400	-0.514878	0.389403	46.2527	73.8155	40.4884	97.3447	N/A	"conserved Plasmodium protein, unknown function"
PF3D7_0403600	-0.514104	0.5668	17.1895	55.6654	8.51084	88.5726	N/A	"conserved Plasmodium protein, unknown function"
PF3D7_1445400	-0.51385	0.391334	66.3199	84.1649	64.1995	88.3008	CLK1	protein serine/threonine kinase-1
PF3D7_0107000	-0.511629	0.500168	1207.36	780.836	1157.24	853.505	CEN1	centrin-1
PF3D7_1037600	-0.51091	0.475048	71.0636	56.318	72.2432	67.3556	N/A	"DNA repair helicase RAD25, putative"
PF3D7_1213000	-0.510581	0.909664	0	0.329018	0	0.513849	N/A	unspecified product
PF3D7_1410700	-0.510349	0.351577	293.263	356.928	293.506	454.911	N/A	"conserved Plasmodium protein, unknown function"
PF3D7_1448400	-0.509842	0.35406	78.2289	114.277	73.2357	140.494	HRD3	"ubiquitin-protein ligase, putative"
PF3D7_1234700	-0.508935	0.448016	5.65965	6.36033	4.88532	7.25367	ULG8	upregulated in late gametocytes ULG8
PF3D7_1229600	-0.508068	0.368343	48.8925	53.884	43.5854	74.0822	N/A	"conserved Plasmodium protein, unknown function"
PF3D7_0722600	-0.506504	0.369963	43.8589	74.1491	46.4273	82.679	UTP7	"U3 small nucleolar RNA-associated protein 7, putative"
PF3D7_1439300	-0.506271	0.489364	20.4547	59.7708	18.5246	72.6034	N/A	"Sad1/UNC domain-containing protein, putative"
PF3D7_1406700	-0.505719	0.579074	257.737	96.2023	253.706	106.75	VPS29	vacuolar protein sorting-associated protein 29
PF3D7_0511500	-0.505389	0.608192	11.2395	82.4893	9.56634	103.858	N/A	"RNA pseudouridylate synthase, putative"
PF3D7_0317000	-0.50534	0.389744	735.056	728.255	735.065	840.624	N/A	"proteasome subunit alpha type-3, putative"
PF3D7_1023800	-0.504342	0.511347	3.79706	3.98831	4.0903	5.80249	N/A	"conserved Plasmodium protein, unknown function"
PF3D7_1456000	-0.504307	0.496255	30.0178	87.9361	27.367	112.987	ApiAP2	"AP2 domain transcription factor, putative"
PF3D7_0911600	-0.502728	0.385062	50.4415	76.5496	42.009	100.783	N/A	"conserved Plasmodium protein, unknown function"
PF3D7_1328900	-0.502722	0.570749	7.23461	23.063	5.45901	30.7465	N/A	"PUB domain-containing protein, putative"
PF3D7_1471300	-0.502462	0.406296	47.3499	39.2314	47.1808	48.2949	N/A	"conserved Plasmodium protein, unknown function"
PF3D7_1427400	-0.502187	0.462681	45.6172	121.567	40.7612	154.581	N/A	"conserved Plasmodium membrane protein, unknown function"
PF3D7_1020100	-0.501948	0.519162	36.0755	24.2169	34.1415	29.5332	N/A	"flagellar outer arm dynein-associated protein, putative"
PF3D7_1021000	-0.501329	0.503004	174.868	108.409	164.628	128.211	N/A	"conserved Plasmodium protein, unknown function"
PF3D7_1200500	-0.500787	0.881243	0.532469	0	0.275738	0.409605	RIF	rifin
PF3D7_1143300	-0.499142	0.406425	99.6661	87.855	86.9094	111.886	RPC40	"DNA-directed RNA polymerases I and III subunit RPAC1, putative"
PF3D7_1116200	-0.499084	0.656481	2.88577	10.9379	10.4978	21.499	PDX2	pyridoxine biosynthesis protein PDX2
PF3D7_API03800	-0.499049	0.882448	0	4.44224	0	8.64395	ORF79	"probable protein, unknown function"
PF3D7_0611100	-0.496428	0.489325	47.4949	99.169	65.1426	115.514	SDH3	"succinate dehydrogenase subunit 3, putative"
PF3D7_0204200	-0.494174	0.384695	225.024	247.361	206.368	336.442	N/A	"conserved Plasmodium protein, unknown function"
PF3D7_1368000	-0.493889	0.485213	75.3276	54.8878	64.8028	67.7835	N/A	"conserved Plasmodium protein, unknown function"
PF3D7_1344100	-0.49309	0.420211	26.5524	27.4123	25.0482	36.174	N/A	"krox-like protein, putative"
PF3D7_1360700	-0.492373	0.402158	91.5733	94.0837	88.2602	114.217	PIAS	"E3 SUMO-protein ligase PIAS, putative"
PF3D7_0501800	-0.491742	0.450587	142.839	128.307	143.803	149.833	CAF1	chromosome assembly factor 1
PF3D7_1366600	-0.491507	0.506426	148.211	103.474	145.811	123.226	SRPR-alpha	"signal recognition particle receptor subunit alpha, putative"
PF3D7_0907700	-0.490892	0.476956	311.666	244.984	309.777	283.261	PA28	"proteasome activator 28 subunit beta, putative"
PF3D7_1103900	-0.489728	0.841067	0	28.5494	0	44.5393	N/A	"conserved Plasmodium protein, unknown function"
PF3D7_1232000	-0.489514	0.478756	16.5332	44.4132	16.0068	55.5117	aFRS	phenylalanine--tRNA ligase
PF3D7_1319100	-0.489191	0.678684	3.2977	46.1876	3.24472	60.6357	N/A	"conserved protein, unknown function"
PF3D7_0613400	-0.488937	0.457345	582.702	465.29	539.864	562.474	N/A	"apicoplast ribosomal protein L18 precursor, putative"
PF3D7_0827700	-0.487951	0.818423	0.103886	0.212424	0.121901	0.134447	N/A	"magnesium transporter, putative"
PF3D7_0531300	-0.487508	0.45691	33.1597	54.9808	31.1747	75.3934	N/A	"conserved Plasmodium protein, unknown function"
PF3D7_0913700	-0.487136	0.379185	64.0228	95.4302	61.2757	115.869	N/A	"conserved Plasmodium protein, unknown function"
PF3D7_1326800	-0.486927	0.528664	8.98738	30.2312	8.62196	39.8208	SYN18	"syntaxin, Qa-SNARE family"
PF3D7_1402400	-0.485874	0.48739	21.2013	47.2239	16.7369	68.852	N/A	"zinc finger protein, putative"
PF3D7_1031600	-0.483916	0.396388	71.4709	80.1486	65.3653	104.526	GEXP15	"conserved Plasmodium protein, unknown function"
PF3D7_1108600	-0.483681	0.52076	4277.2	2718.52	4248.87	3175.37	ERC	endoplasmic reticulum-resident calcium binding protein
PF3D7_0410300	-0.483313	0.457913	39.8621	34.4665	38.216	43.7774	PPM1	"protein phosphatase PPM1, putative"
PF3D7_0827500	-0.481966	0.620375	23.2187	160.839	16.9445	204.544	N/A	"apicoplast ribosomal protein L21 precursor, putative"
PF3D7_0709800	-0.480289	0.581374	15.9101	41.6481	23.1029	46.5117	N/A	"conserved protein, unknown function"
PF3D7_1204000	-0.479032	0.846078	0.770356	1.23638	0.729513	0.204641	N/A	"conserved Plasmodium protein, unknown function"
PF3D7_0722900	-0.479018	0.440641	55.5465	66.5666	58.4026	74.0347	N/A	"conserved Plasmodium protein, unknown function"
PF3D7_0728600	-0.477586	0.463012	75.9752	62.0824	70.4965	78.5059	N/A	"RING zinc finger protein, putative"
PF3D7_1133900	-0.477538	0.413626	51.5115	60.4949	46.7273	77.544	N/A	"conserved Plasmodium protein, unknown function"
PF3D7_0815500	-0.476755	0.462084	123.548	282.099	101.614	369.408	N/A	"conserved Plasmodium protein, unknown function"
PF3D7_1316900	-0.476527	0.546552	30.5417	115.498	27.3198	149.612	N/A	"conserved Plasmodium protein, unknown function"
PF3D7_0709100	-0.476183	0.493431	186.691	150.626	185.857	178.418	N/A	Cg1 protein
PF3D7_1405300	-0.47566	0.483341	8.57195	23.1593	8.08821	33.0861	N/A	"conserved Plasmodium protein, unknown function"
PF3D7_0829900	-0.475604	0.437179	64.1958	71.1724	65.4451	81.6269	N/A	unspecified product
PF3D7_1220900	-0.474575	0.394427	858.298	1112.18	835.024	1423.42	HP1	heterochromatin protein 1
PF3D7_1244000	-0.474419	0.41119	38.7298	44.6705	39.9429	54.1442	N/A	"glucose inhibited division protein a homologue, putative"
PF3D7_1328000	-0.474018	0.466127	12.7894	33.0866	12.2366	41.542	N/A	"conserved Plasmodium protein, unknown function"
PF3D7_1320600	-0.473838	0.544852	553.437	288.676	532.61	387.616	RAB11a	ras-related protein Rab-11A
PF3D7_1013900	-0.472203	0.399234	28.8708	42.7136	27.6742	54.6981	N/A	"translation initiation factor eIF-2B subunit delta, putative"
PF3D7_1360100	-0.471154	0.480771	160.841	132.1	161.283	158.272	N/A	"RNA-binding protein, putative"
PF3D7_1362900	-0.470707	0.568111	2.21584	9.14874	2.65317	10.6502	N/A	"conserved Plasmodium protein, unknown function"
PF3D7_1452900	-0.470425	0.570055	59.3999	37.5081	60.0795	48.5412	N/A	"conserved Plasmodium protein, unknown function"
PF3D7_0109300	-0.470412	0.625459	11.3346	49.7592	7.72011	79.915	N/A	"fatty acid elongation protein, GNS1/SUR4 family, putative"
PF3D7_1454500	-0.470398	0.527835	158.217	112.278	162.96	125.27	ISU	"iron sulfur cluster assembly protein, putative"
PF3D7_0613200	-0.470321	0.459316	127.51	140.035	145.304	166.291	N/A	"conserved Plasmodium protein, unknown function"
PF3D7_0514900	-0.470297	0.441839	51.8723	45.945	51.655	67.5805	N/A	"conserved Plasmodium protein, unknown function"
PF3D7_0629700	-0.46878	0.584764	21.6908	89.4898	19.892	114.884	SET1	"SET domain protein, putative"
PF3D7_0708700	-0.468151	0.610554	433.091	162.24	423.482	196.162	N/A	Cg8 protein
PF3D7_0504200	-0.467486	0.439597	88.8973	82.6957	88.1482	103.346	DDX27	"ATP-dependent RNA helicase DDX27, putative"
PF3D7_1210700	-0.467413	0.445296	21.8115	35.6251	23.5279	46.3393	N/A	"conserved Plasmodium protein, unknown function"
PF3D7_0403100	-0.467304	0.447269	19.7276	25.1588	20.1737	26.3404	N/A	"regulator of chromosome condensation, putative"
PF3D7_1417800	-0.466652	0.55505	377.931	233.416	388.25	270.241	MCM2	DNA replication licensing factor MCM2
PF3D7_1440700	-0.466512	0.436229	53.2284	93.5767	43.9818	128.262	N/A	adaptor complexes medium subunit family
PF3D7_1232800	-0.465282	0.69361	4.23966	24.4353	20.5859	36.0694	N/A	"conserved Plasmodium protein, unknown function"
PF3D7_0106800	-0.464563	0.571779	467.295	240.261	474.55	274.151	RAB5c	ras-related protein Rab-5C
PF3D7_0202800	-0.464116	0.537512	164.851	101.953	157.624	130.119	N/A	"conserved Plasmodium protein, unknown function"
PF3D7_1371000	-0.464021	0.77142	1.74938	2.91884	7.36417	3.15376	N/A	18S ribosomal RNA
PF3D7_0624700	-0.463794	0.437241	101.846	90.5073	100.421	123.6	N/A	"N-acetylglucosaminylphosphatidylinositol deacetylase, putative"
PF3D7_0904900	-0.463205	0.455737	49.0618	123.061	48.2354	157.659	CuTP	copper-transporting ATPase
PF3D7_1111800	-0.462542	0.461753	44.1188	39.8333	38.7974	61.6004	N/A	"peptidyl-prolyl cis-trans isomerase, putative"
PF3D7_1460500	-0.461972	0.402012	35.459	52.105	32.0132	68.2022	N/A	"conserved Plasmodium protein, unknown function"
PF3D7_0806400	-0.461231	0.556695	21.8212	44.8701	18.647	64.2483	N/A	"glycosyltransferase family 28 protein, putative"
PF3D7_0812300	-0.46073	0.521956	11.7512	10.7624	10.1683	13.6805	SSP3	"sporozoite surface protein 3, putative"
PF3D7_1459600	-0.460727	0.421235	66.8008	125.086	73.1426	144.286	N/A	"conserved Plasmodium protein, unknown function"
PF3D7_1348000	-0.459956	0.560601	5.7039	16.7745	4.34262	22.3845	N/A	"conserved Plasmodium protein, unknown function"
PF3D7_1445500	-0.458961	0.506808	42.8776	85.6317	36.5168	110.308	N/A	"conserved Plasmodium protein, unknown function"
PF3D7_0508700	-0.458618	0.477942	18.5253	42.9428	17.4065	60.3347	PRP5	"pre-mRNA-processing ATP-dependent RNA helicase PRP5, putative"
PF3D7_0520900	-0.455266	0.626455	2807.49	1094.27	2890.84	1220	SAHH	adenosylhomocysteinase
PF3D7_1306100	-0.455087	0.604531	12.7377	50.3221	11.278	57.2306	N/A	"conserved Plasmodium protein, unknown function"
PF3D7_0924200	-0.454887	0.462274	6.96372	11.8156	6.27765	15.8342	N/A	"conserved Plasmodium protein, unknown function"
PF3D7_1405200	-0.454062	0.670185	12.0338	67.7255	10.7642	83.6523	BET5	"trafficking protein particle complex subunit 1, putative"
PF3D7_1439800	-0.451849	0.49411	981.689	744.337	1002.58	855.06	N/A	"vesicle-associated membrane protein, putative"
PF3D7_0423600	-0.451834	0.420498	27.0144	43.4147	25.1486	59.7671	N/A	"conserved Plasmodium protein, unknown function"
PF3D7_1321300	-0.450917	0.554659	2.50687	8.60554	2.44739	11.0096	N/A	"conserved Plasmodium membrane protein, unknown function"
PF3D7_1359600	-0.44876	0.415538	99.2066	128.279	85.8662	194.127	N/A	"conserved Plasmodium protein, unknown function"
PF3D7_0524600	-0.44828	0.433782	213.081	197.287	199.889	281.46	N/A	"50S ribosomal protein L12, apicoplast, putative"
[truncated: 3,714 more rows]
