# Supplementary material for: A novel multistage antiplasmodial inhibitor targeting Plasmodium falciparum histone deacetylase 1
Source: Cell Discov. 2020 Dec 11;6:93. doi: 10.1038/s41421-020-00215-4 (PMC7733455; doi:10.1038/s41421-020-00215-4)
Supplement: Supplementary file 3 — Supplementary Table S8 [file 41421_2020_215_MOESM3_ESM.xlsx]

## Sheet: Result-WT-dmsovsJX21108-S
RNA-Seq data of 3D7+DMSO and 3D7+JX21108 at Schizont
ID	LOG2FC	P value	3D7+DMSO-TPM-1	3D7+DMSO-TPM-2	3D7+JX21108-TPM-1	3D7+JX21108-TPM-2	Symbol	Description
PF3D7_API06800	NA	NA	0	0	0	0	N/A	tRNA Threonine
PF3D7_API06700	0.273848	0.802027	1.6119	36.3703	3.30839	35.2771	N/A	large subunit ribosomal RNA
PF3D7_API06600	NA	NA	0	0	0.261948	3.12656	N/A	tRNA Methionine
PF3D7_API06500	NA	NA	0	0	0.337135	0.899585	N/A	tRNA Arginine
PF3D7_API06400	NA	NA	0	0.198926	0.581146	0	N/A	tRNA Valine
PF3D7_API06300	NA	NA	0	0.265235	0.451634	0	N/A	tRNA Arginine
PF3D7_API06200	NA	NA	0	0.25852	0.225817	0	N/A	tRNA Leucine
PF3D7_API06100	NA	NA	0.39853	0.43469	0.394616	0.812126	N/A	tRNA Asparagine
PF3D7_API06000	NA	NA	0	0	0	0	N/A	tRNA Alanine
PF3D7_API05900	0.299156	0.837735	0.099656	4.00443	0.664755	2.82519	N/A	small subunit ribosomal RNA
PF3D7_API05800	NA	NA	0	0	0	0	N/A	tRNA Isoleucine
PF3D7_API05700	2.43362	0.421586	0.099446	3.38333	0.568659	2.31879	N/A	small subunit ribosomal RNA
PF3D7_API05600	NA	NA	0	0	0	0	N/A	tRNA Alanine
PF3D7_API05500	NA	NA	0.39853	0.43469	0.394782	0.812126	N/A	tRNA Asparagine
PF3D7_API05400	NA	NA	0	0.25852	0.225817	0	N/A	tRNA Leucine
PF3D7_API05300	NA	NA	0	0.265235	0.451634	0	N/A	tRNA Arginine
PF3D7_API05200	NA	NA	0	0.20261	0.573951	0	N/A	tRNA Valine
PF3D7_API05100	NA	NA	0	0	0.338725	0.899585	N/A	tRNA Arginine
PF3D7_API05000	NA	NA	0.28717	2.19715	0.262436	3.31469	N/A	tRNA Methionine
PF3D7_API04900	-0.273472	0.776583	0	0	3.67429	38.5427	N/A	large subunit ribosomal RNA
PF3D7_API04800	NA	NA	0	0	0	0	N/A	tRNA Threonine
PF3D7_API04700	-0.960652	0.573161	0.100362	0.447502	0.095249	0.254235	SUFB	FeS cluster assembly protein SufB
PF3D7_API04600	NA	NA	0	0	0	0	ORF51	hypothetical protein
PF3D7_API04500	NA	NA	0	0	0	0	ORF101	hypothetical protein
PF3D7_API04400	0.679286	0.727367	0	0.154915	0.072849	0.233063	RPOB	"DNA-directed RNA polymerase subunit beta, putative"
PF3D7_API04300	-2.48478	0.611492	0	0	0	0	RPOC	"RNA polymerase beta subunit, putative"
PF3D7_API04200	NA	NA	0	0	0	0	RPOD	RNA polymerase D
PF3D7_API04100	NA	NA	0	0	0	0	RPS2	"30S ribosomal protein S2, putative"
PF3D7_API04000	1.35945	0.785248	0	0	0	0	ORF105	"probable protein, unknown function"
PF3D7_API03900	NA	NA	0	0	0	0	N/A	tRNA Serine
PF3D7_API03800	-0.0965842	0.904734	5.21775	7.47962	4.29428	11.1074	ORF79	"probable protein, unknown function"
PF3D7_API03700	NA	NA	1.73245	0	0	0	N/A	tRNA Glycine
PF3D7_API03600	-0.489346	0.440836	5.76332	19.2875	3.74127	12.7582	ClpM	chaperone protein ClpM
PF3D7_API03500	0.0748421	0.98697	0	0	0	0	ORF129	"probable protein, unknown function"
PF3D7_API03400	NA	NA	2.11376	2.78621	1.19785	2.82968	N/A	tRNA Tryptophan
PF3D7_API03300	-1.65288	0.382659	4.43794	3.99368	1.93557	2.93865	N/A	tRNA Glycine
PF3D7_API03200	0.0748421	0.98697	6.62021	6.38037	1.71244	3.98983	N/A	tRNA Glutamine
PF3D7_API03100	-0.493628	0.862705	35.4461	79.7841	20.5807	95.9141	N/A	tRNA Phenylalanine
PF3D7_API03000	-0.0451604	0.935544	54.0943	110.844	51.4558	130.881	ORF78	"probable protein, unknown function"
PF3D7_API02900	-0.131477	0.821645	133.246	371.072	112.369	389.367	TUFA	elongation factor Tu
PF3D7_API02800	-0.399342	0.51766	25.6334	74.6157	23.1575	68.135	RPS7	apicoplast ribosomal protein S7
PF3D7_API02700	-0.105951	0.848226	162.989	392.187	139.133	403.845	RPS12	apicoplast ribosomal protein S12
PF3D7_API02600	0.414605	0.738434	8.40754	23.681	12.4647	36.724	RPS11	apicoplast ribosomal protein S11
PF3D7_API02500	NA	NA	0.986073	0.308246	0.183874	0	RPL36	apicoplast ribosomal protein L36
PF3D7_API02400	0.318098	0.892897	0.938639	1.88259	1.35062	1.42706	ORF91	"probable protein, unknown function"
PF3D7_API02300	-0.227447	0.652372	2.98865	34.9837	15.4966	29.6205	RPS5	apicoplast ribosomal protein S5
PF3D7_API02200	0.717427	0.709113	0.277096	0.238554	1.10269	0.385621	RPL6	apicoplast ribosomal protein L6
PF3D7_API02100	-0.571699	0.695204	1.72892	0.295042	0.521655	1.25988	RPS8	apicoplast ribosomal protein S8
PF3D7_API02000	-0.724198	0.744725	1.28601	0.413465	0.841278	1.12217	RPL14	apicoplast ribosomal protein L14
PF3D7_API01900	-4.93645	0.0402547	2.48525	4.69404	2.53316	2.96663	RPS17	apicoplast ribosomal protein S17
PF3D7_API01800	-0.159768	0.746568	21.012	43.9855	24.467	39.4756	RPL16	apicoplast ribosomal protein L16
PF3D7_API01700	-0.323955	0.852646	0.404134	1.72793	1.30028	0.66202	RPS3	"ribosomal protein S3, putative"
PF3D7_API01600	-0.148873	0.804823	19.767	44.1222	16.8196	31.8029	RPS19	apicoplast ribosomal protein S19
PF3D7_API01500	-0.445602	0.302079	23.8543	28.8897	16.8085	2.76681	RPL2	apicoplast ribosomal protein L2
PF3D7_API01400	0.0814572	0.985841	1.03385	0.437405	0	0.972491	RPL23	"ribosomal protein L23, putative"
PF3D7_API01300	-0.173985	0.723488	13.3503	27.9936	14.0133	21.2827	RPL4	"50S ribosomal protein L4, putative"
PF3D7_API01200	NA	NA	4.4226	13.6154	0	10.3202	N/A	tRNA Proline
PF3D7_API01100	NA	NA	0	0.764109	0	0.454076	N/A	tRNA Glutamic acid
PF3D7_API01000	NA	NA	0	0	0	0	N/A	tRNA Lysine
PF3D7_API00900	NA	NA	0	0	0	0	N/A	tRNA Aspartic acid
PF3D7_API00800	1.52913	0.758717	0	0	0	0	N/A	tRNA Serine
PF3D7_API00700	NA	NA	0	0	0	0	N/A	tRNA Tyrosine
PF3D7_API00600	NA	NA	0	0	0	0	N/A	tRNA Methionine
PF3D7_API00500	NA	NA	0	0	0	0	N/A	unspecified product
PF3D7_API00400	NA	NA	0	0	0	0	N/A	unspecified product
PF3D7_API00300	NA	NA	0	0	0	0	N/A	tRNA Cysteine
PF3D7_API00200	NA	NA	0	0	0	0	N/A	tRNA Histidine
PF3D7_API00100	NA	NA	0	0	0.003422	0	RPS4	apicoplast ribosomal protein S4
PF3D7_1480100	-1.48349	0.766545	0	0	0	0	N/A	"erythrocyte membrane protein 1 (PfEMP1), pseudogene"
PF3D7_1480000	1.25932	0.561888	0.203952	0	0.157388	0.175286	RIF	rifin
PF3D7_1479900	-0.0356164	0.991087	0	0	0	0	N/A	stevor
PF3D7_1479800	2.17398	0.194401	0	0	0.532361	0.515704	RIF	rifin
PF3D7_1479700	3.02223	0.0178565	0.407694	0.151997	0.812801	1.32798	RIF	rifin
PF3D7_1479600	1.89876	0.535643	0	0	0.256483	0	RIF	rifin
PF3D7_1479500	3.09262	0.201623	0.157567	0	0.260442	0.545204	N/A	stevor
PF3D7_1479400	4.37626	0.10519	0	0	0.625178	0.415364	RIF	rifin
PF3D7_1479300	NA	NA	0	0	0	0	N/A	"Plasmodium exported protein (PHISTa), unknown function, pseudogene"
PF3D7_1479200	0.356389	0.459507	15.2467	30.4316	27.5409	39.2707	N/A	"Plasmodium exported protein (PHISTa), unknown function"
PF3D7_1479100	0.685073	0.172533	22.706	27.5388	27.0153	59.3347	N/A	"Plasmodium exported protein, unknown function"
PF3D7_1479000	0.497402	0.461128	4.80975	12.3352	8.57435	18.2677	ACS1a	acyl-CoA synthetase
PF3D7_1478900	1.23303	0.0388498	207.25	79.3671	546.119	176.519	N/A	unspecified product
PF3D7_1478800	0.404922	0.375845	16.9701	16.9368	16.1809	32.7437	N/A	"Plasmodium exported protein, unknown function"
PF3D7_1478700	0.394228	0.7712	0.441764	0.413794	0.238887	0.39946	N/A	"Plasmodium exported protein, unknown function, pseudogene"
PF3D7_1478600	1.52916	0.00765608	13.059	32.5857	31.3176	108.827	PTP3	EMP1-trafficking protein
PF3D7_1478500	1.73844	0.19634	0	0	0.580748	0.675819	N/A	"Plasmodium exported protein (PHISTa), unknown function, pseudogene"
PF3D7_1478400	1.088	0.449231	0.211474	0.511188	0.659575	0.404983	N/A	"Plasmodium exported protein, unknown function, pseudogene"
PF3D7_1478300	3.99941	0.176428	0	0	0.234442	0.311315	N/A	"Plasmodium exported protein, unknown function, pseudogene"
PF3D7_1478200	1.07226	0.576514	0.33453	0.06827	0.198425	0.264375	N/A	"Plasmodium exported protein, unknown function, pseudogene"
PF3D7_1478100	0.183332	0.693874	24.6392	51.5183	35.384	52.7942	N/A	"Plasmodium exported protein (hyp13), unknown function"
PF3D7_1478000	0.148641	0.937407	19.9668	556.281	110.623	551.296	GEXP17	"Plasmodium exported protein (PHISTa), unknown function"
PF3D7_1477900	4.45403	5.24e-16	0.694362	1.48774	14.9576	35.0662	ACS1b	"acyl-CoA synthetase, pseudogene"
PF3D7_1477800	1.80188	0.000118239	49.1205	43.3217	91.6932	243.266	ACBP	acyl-CoA binding protein
PF3D7_1477700	1.4679	0.00459522	4.06227	3.34511	9.29974	14.0654	Pfg14-748	"Plasmodium exported protein (PHISTa), unknown function"
PF3D7_1477600	2.79192	1.36e-07	0.907231	1.73446	5.26712	13.8223	SURF14.1	surface-associated interspersed protein 14.1 (SURFIN 14.1)
PF3D7_1477500	1.17875	0.0183628	29.9815	69.9631	68.2261	167.418	N/A	"Plasmodium exported protein (PHISTb), unknown function"
PF3D7_1477400	1.06969	0.108677	3.79791	1.38492	6.01633	5.0411	N/A	"Plasmodium exported protein (PHIST), unknown function"
PF3D7_1477300	1.40935	0.0143511	4.31412	2.06713	5.75123	9.68664	Pfg14-744	"Plasmodium exported protein (PHIST), unknown function"
PF3D7_1477200	0.654603	0.26457	4.43479	11.8934	8.36782	17.1835	N/A	"Plasmodium exported protein (hyp15), unknown function"
PF3D7_1477100	-0.0618314	0.917087	6.20055	13.4322	5.8751	14.8127	N/A	"Plasmodium exported protein (hyp6), unknown function"
PF3D7_1477000	2.22656	0.00205224	2.83082	8.32476	8.00864	35.7623	N/A	"Plasmodium exported protein (hyp17), unknown function, pseudogene"
PF3D7_1476900	5.47226	1.96e-21	0.55974	1.1178	27.4533	33.9205	N/A	"Plasmodium exported protein, unknown function, pseudogene"
PF3D7_1476800	0.758416	0.06832	30.5348	40.455	45.2241	80.4479	N/A	"lysophospholipase, putative"
PF3D7_1476700	0.775411	0.0713308	7.39159	9.78965	21.2982	13.9371	N/A	"lysophospholipase, putative"
PF3D7_1476600	1.61483	1.87e-05	59.3096	76.9314	190.679	239.396	N/A	"Plasmodium exported protein, unknown function"
PF3D7_1476500	3.37507	6.16e-19	33.1484	42.4495	392.543	427.949	N/A	"probable protein, unknown function"
PF3D7_1476400	-0.642854	0.146337	23.0593	27.551	19.4782	12.8348	FIKK14	"serine/threonine protein kinase, FIKK family, pseudogene"
PF3D7_1476300	-0.170312	0.67153	538.21	534.419	379.182	636.238	N/A	"Plasmodium exported protein (PHISTb), unknown function"
PF3D7_1476200	0.224676	0.615359	17.1047	32.2387	24.1925	35.7769	N/A	"Plasmodium exported protein (PHISTb), unknown function"
PF3D7_1476100	3.52832	7.9e-11	1.05959	2.1487	22.6992	23.1275	ETRAMP14.2	early transcribed membrane protein 14.2
PF3D7_1476000	1.29467	0.00199227	33.8401	57.9573	111.001	122.206	N/A	"conserved Plasmodium protein, unknown function"
PF3D7_1475900	3.81347	3.48e-15	0.806702	0.621452	9.80519	11.23	N/A	KELT protein
PF3D7_1475800	1.221	0.012779	101.044	44.3564	209.383	141.164	N/A	"conserved Plasmodium protein, unknown function"
PF3D7_1475700	1.19382	0.00708913	5.39633	6.87706	11.3962	19.8662	N/A	"tubulin epsilon chain, putative"
PF3D7_1475600	0.150625	0.706865	86.2579	139.152	108.403	146.419	N/A	"bromodomain protein, putative"
PF3D7_1475500	0.657823	0.108926	10.841	7.81273	15.4142	14.3804	CCp1	LCCL domain-containing protein
PF3D7_1475400	4.41274	2.66e-18	0.967142	1.65366	15.5311	43.3433	CRMP4	cysteine repeat modular protein 4
PF3D7_1475300	-0.0551784	0.892763	37.1343	34.2049	41.2656	39.188	COX11	"cytochrome c oxidase assembly protein COX11, putative"
PF3D7_1475200	-0.766176	0.0528349	17.9234	28.5356	13.3939	14.8763	N/A	"conserved protein, unknown function"
PF3D7_1475100	-1.10295	0.0107779	11.6546	17.1789	5.53633	8.61279	N/A	"conserved Plasmodium protein, unknown function"
PF3D7_1475000	-1.1326	0.22033	3.75266	3.5923	1.00401	2.59341	MED31	"mediator of RNA polymerase II transcription subunit 31, putative"
PF3D7_1474900	0.844258	0.0342087	48.8752	44.3875	93.1665	70.2576	CITH	"trailer hitch homolog, putative"
PF3D7_1474800	-0.0579238	0.895585	371.985	302.69	404.724	275.885	N/A	"proteasome subunit alpha type-1, putative"
PF3D7_1474700	1.81569	1.34e-06	14.2925	17.8795	60.4788	61.9002	N/A	"protein kinase, putative"
PF3D7_1474600	-0.777469	0.0438017	320.958	248.277	180.476	171.861	N/A	"conserved Plasmodium membrane protein, unknown function"
PF3D7_1474500	-0.397983	0.338387	94.3581	147.996	73.4287	115.072	SF3A1	"splicing factor 3A subunit 1, putative"
PF3D7_1474400	2.02143	5.81e-06	5.24132	8.65534	20.7735	40.3438	N/A	"conserved Plasmodium protein, unknown function"
PF3D7_1474300	-0.233828	0.62111	8.43226	17.4127	8.37874	13.1763	N/A	"DNA repair metallo-beta-lactamase protein, putative"
PF3D7_1474200	2.78599	2.91e-11	1.74799	2.18056	10.5708	18.5726	N/A	"conserved Plasmodium membrane protein, unknown function"
PF3D7_1474100	-0.149153	0.776696	138.171	70.5728	122.268	59.0498	N/A	"mitochondrial ribosomal protein L20 precursor, putative"
PF3D7_1474000	4.62991	2.31e-22	10.7504	24.105	333.776	564.186	N/A	"probable protein, unknown function"
PF3D7_1473900	1.44805	0.00193399	27.5833	51.4325	76.8902	153.173	N/A	"conserved Plasmodium protein, unknown function"
PF3D7_1473700	4.16001	2.95e-22	8.11275	14.5146	165.445	254.448	NUP116	"nucleoporin NUP116/NSP116, putative"
PF3D7_1473600	-0.108695	0.859036	35.1698	15.7496	30.9716	13.891	N/A	"conserved Plasmodium protein, unknown function"
PF3D7_1473500	0.535483	0.151886	31.9225	33.661	50.5438	51.9781	N/A	"conserved Plasmodium protein, unknown function"
PF3D7_1473400	-1.06575	0.00808911	143.897	124.515	52.5414	83.2258	N/A	"conserved Plasmodium protein, unknown function"
PF3D7_1473300	0.296427	0.4699	4.8602	6.2646	7.02107	8.80291	N/A	"conserved Plasmodium protein, unknown function"
PF3D7_1473200	0.939084	0.0213273	259.082	223.233	381.406	611.219	N/A	"DnaJ protein, putative"
PF3D7_1473100	-0.572736	0.128147	58.178	56.6144	42.1205	39.9593	N/A	"GTPase-activating protein, putative"
PF3D7_1473000	0.506148	0.706924	1.58471	0	1.975	0.336353	N/A	"conserved Plasmodium protein, unknown function"
PF3D7_1472900	1.10217	0.01034	27.4763	18.9999	55.7724	40.5056	N/A	"dihydroorotase, putative"
PF3D7_1472800	1.41827	0.000166873	180.774	208.715	461.659	640.096	N/A	"conserved Plasmodium protein, unknown function"
PF3D7_1472700	-1.3154	0.000399006	60.4158	74.8522	27.8601	31.7	N/A	"DNA-directed RNA polymerase, alpha subunit, putative"
PF3D7_1472600	-0.771228	0.0418688	266.425	248.695	171.309	149.219	PDI-14	protein disulfide-isomerase
PF3D7_1472500	-0.242437	0.553795	52.7401	59.6895	53.8578	51.8911	N/A	"conserved Plasmodium protein, unknown function"
PF3D7_1472400	-0.223695	0.545721	36.6855	41.2445	31.9084	39.3452	N/A	"M1-family alanyl aminopeptidase, putative"
PF3D7_1472300	-1.91446	2.47e-06	315.344	265.832	91.7155	68.32	N/A	"conserved Plasmodium membrane protein, unknown function"
PF3D7_1472200	0.0302996	0.945831	59.2657	114.214	68.5461	119.436	HDA1	"histone deacetylase, putative"
PF3D7_1472100	-0.0780031	0.842492	215.782	176.157	203.442	194.261	YIP1	"protein transport protein YIP1, putative"
PF3D7_1472000	0.698171	0.0812039	49.5282	52.7817	78.8742	87.1054	ISY1	"pre-mRNA-splicing factor ISY1, putative"
PF3D7_1471900	2.09682	4.17e-05	4.46425	9.63997	19.639	47.4462	N/A	"conserved Plasmodium protein, unknown function"
PF3D7_1471800	1.91854	1.77e-05	5.1762	7.11939	28.8449	18.3225	N/A	"conserved Plasmodium protein, unknown function"
PF3D7_1471700	1.5979	0.00372671	1.71764	4.42735	6.23138	13.2735	N/A	"conserved Plasmodium protein, unknown function"
PF3D7_1471600	1.79512	0.000156667	1.68237	2.48637	6.43999	10.7725	N/A	"conserved Plasmodium protein, unknown function"
PF3D7_1471500	0.578	0.244284	62.1689	31.0018	98.3805	56.3497	N/A	"conserved protein, unknown function"
PF3D7_1471400	-0.890586	0.0189363	190.175	185.514	126.812	93.8603	N/A	"diacylglycerol kinase, putative"
PF3D7_1471300	-0.611745	0.115247	54.1602	57.0744	38.184	36.563	N/A	"conserved Plasmodium protein, unknown function"
PF3D7_1471200	-0.150096	0.703298	386.663	308.518	361.181	307.003	SulP	"inorganic anion exchanger, inorganic anion antiporter"
PF3D7_1471100	-0.176283	0.640896	1153.32	1457.53	1096.33	1405.66	EXP2	exported protein 2
PF3D7_1471000	0.651678	0.0983454	22.1589	20.7654	29.1252	38.9526	RCL1	"RNA 3'-terminal phosphate cyclase-like protein, putative"
PF3D7_1470900	-1.07301	0.00737476	595.332	525.783	317.883	231.117	N/A	"proteasome subunit beta type-2, putative"
PF3D7_1470800	-0.756085	0.0543097	61.533	96.3899	41.595	54.3387	N/A	"conserved Plasmodium protein, unknown function"
PF3D7_1470700	-0.131176	0.730538	31.4559	38.2142	33.0475	32.554	N/A	"conserved Plasmodium protein, unknown function"
PF3D7_1470600	-0.172828	0.649814	41.5866	54.3099	41.9354	43.7413	N/A	"RAP protein, putative"
PF3D7_1470500	1.93934	8.49e-07	35.5224	28.1155	135.635	130.209	PDEdelta	"phosphodiesterase delta, putative"
PF3D7_1470400	0.821919	0.0346432	218.394	186.322	449.825	369.337	MPC2	"mitochondrial pyruvate carrier protein 2, putative"
PF3D7_1470300	-0.424065	0.331539	19.4838	31.9991	22.5817	18.0494	N/A	"conserved Plasmodium protein, unknown function"
PF3D7_1470200	-0.43076	0.386746	19.8357	51.1427	28.9765	36.7138	N/A	"conserved Plasmodium protein, unknown function"
PF3D7_1470100	-0.592569	0.146854	12.2151	22.5299	10.9246	12.6056	N/A	"conserved Plasmodium protein, unknown function"
PF3D7_1470000	-1.28869	0.0044654	103.397	111.548	51.766	32.3497	ATG12	"autophagy-related protein 12, putative"
PF3D7_1469900	0.749226	0.0546109	51.4219	49.8448	82.9279	95.6037	N/A	"conserved Plasmodium protein, unknown function"
PF3D7_1469800	-0.194433	0.635656	331.256	285.096	334.589	247.024	N/A	"conserved Plasmodium protein, unknown function"
PF3D7_1469700	-1.14738	0.0106366	38.5651	28.799	22.266	12.2235	MED6	"mediator of RNA polymerase II transcription subunit 6, putative"
PF3D7_1469600	2.41408	9.79e-07	9.76713	19.409	49.2823	115.577	ACC	"biotin carboxylase subunit of acetyl CoA carboxylase, putative"
PF3D7_1469500	1.68845	0.000207325	3.12742	5.31549	11.5499	17.9348	N/A	"conserved Plasmodium protein, unknown function"
PF3D7_1469400	0.64481	0.0956547	33.2948	31.6679	63.2768	50.8861	NT3	"nucleoside transporter 3, putative"
PF3D7_1469300	0.448641	0.241179	49.7854	59.0885	77.2483	78.6254	PNO1	"pre-rRNA-processing protein PNO1, putative"
PF3D7_1469200	-2.4014	6.23e-09	278.616	208.212	55.2822	40.4287	SHLP1	"shewanella-like protein phosphatase 1, putative"
PF3D7_1469100	0.646085	0.100038	29.0173	33.0172	51.8035	53.9483	N/A	"conserved Plasmodium protein, unknown function"
PF3D7_1469000	0.275034	0.47487	60.152	67.1174	73.7693	73.6928	IF1	translation initiation factor IF-1
PF3D7_1468900	-1.13252	0.00325219	23.7198	26.2637	11.7362	10.2837	N/A	"conserved Plasmodium protein, unknown function"
PF3D7_1468800	-0.0160293	0.966171	61.7101	76.3202	64.902	81.0336	U2AF2	"splicing factor U2AF large subunit, putative"
PF3D7_1468700	-0.414852	0.256868	1190.23	1210.2	994.454	934.55	eIF4A	eukaryotic initiation factor 4A
PF3D7_1468600	0.723304	0.113311	1.94481	3.16512	3.82427	5.31296	N/A	"aminophospholipid transporter, putative"
PF3D7_1468500	-0.521823	0.244998	416.43	275.953	322.069	197.366	DER1-1	derlin-1
PF3D7_1468400	-0.224094	0.633021	145.21	275.333	120.479	251.009	D13	"zinc finger protein, putative"
PF3D7_1468300	-0.174675	0.707169	11.4663	10.5521	14.8316	10.8134	LRR14.1	leucine-rich repeat protein
PF3D7_1468200	-0.0224599	0.952699	273.992	241.167	278.944	273.83	N/A	"conserved protein, unknown function"
PF3D7_1468100	0.892474	0.0269669	323.399	468.611	610.619	961.401	N/A	"conserved Plasmodium protein, unknown function"
PF3D7_1468000	2.16362	1.62e-07	6.86693	8.37447	26.3221	49.3569	N/A	"conserved Plasmodium protein, unknown function"
PF3D7_1467900	-0.0571318	0.893787	233.048	394.72	247.522	392.695	N/A	"rab GTPase activator, putative"
PF3D7_1467800	-0.0751081	0.866709	150.635	110.601	112.165	103.077	N/A	"conserved Plasmodium protein, unknown function"
PF3D7_1467700	1.7147	0.000321369	122.027	64.4616	355.296	279.682	N/A	"conserved Plasmodium protein, unknown function"
PF3D7_1467600	4.18109	4.13e-19	5.8365	9.19436	89.0193	197.392	N/A	"conserved Plasmodium protein, unknown function"
PF3D7_1467500	-1.67733	1.74e-05	49.4572	62.8934	18.1044	19.6866	N/A	"DNA/RNA-binding protein KIN17, putative"
PF3D7_1467400	-1.68736	3.03e-05	78.4562	77.3131	27.096	23.806	RPL22	"50S ribosomal protein L22, apicoplast, putative"
PF3D7_1467300	-2.21283	1.31e-07	39.3668	39.548	11.4195	8.86013	DXR	1-deoxy-D-xylulose 5-phosphate reductoisomerase
PF3D7_1467200	-0.67981	0.142137	5.44145	8.30337	4.81327	3.80204	WDR79	"WD repeat-containing protein 79, putative"
PF3D7_1467100	-0.912502	0.0317658	10.3826	16.7538	9.14483	6.64236	N/A	"DNA-3-methyladenine glycosylase, putative"
PF3D7_1467000	0.718171	0.0794262	5.11862	6.82044	10.9879	9.4821	N/A	"conserved Plasmodium membrane protein, unknown function"
PF3D7_1466900	-1.23438	0.00527014	47.8741	94.0963	26.13	38.2457	N/A	"rhoptry protein, putative"
PF3D7_1466800	2.97793	2.64e-12	13.513	20.2646	170.964	107.471	N/A	"conserved Plasmodium protein, unknown function"
PF3D7_1466700	-0.11771	0.818996	50.455	49.9329	31.6654	22.3464	NIP7	"60S ribosome subunit biogenesis protein NIP7, putative"
PF3D7_1466600	0.170208	0.751109	3.99885	8.22637	4.97601	7.79712	N/A	"conserved Plasmodium protein, unknown function"
PF3D7_1466500	2.14487	3.45e-05	13.4763	5.83236	49.5564	44.3415	N/A	"conserved Plasmodium protein, unknown function"
PF3D7_1466400	1.42288	0.00484574	60.2589	114.815	131.597	343.691	AP2-SP	AP2 domain transcription factor AP2-SP
PF3D7_1466300	-0.258902	0.47555	274.726	289.509	246.164	249.301	RPN2	"26S proteasome regulatory subunit RPN2, putative"
PF3D7_1466200	2.24884	4.46e-06	18.2388	38.6318	89.6038	197.647	N/A	"conserved Plasmodium protein, unknown function"
PF3D7_1466100	-1.00091	0.0375342	20.2015	14.1232	11.9118	5.66975	PPKL	protein phosphatase containing kelch-like domains
PF3D7_1466000	1.43241	0.00306042	11.0878	6.40383	31.6364	34.2775	N/A	"conserved Plasmodium protein, unknown function"
PF3D7_1465900	-1.01196	0.00678429	911.884	966.967	538.161	478.143	N/A	40S ribosomal protein S3
PF3D7_1465800	1.05528	0.0809122	1.32228	6.57964	4.34808	12.2687	N/A	"dynein beta chain, putative"
PF3D7_1465700	2.71163	1.49e-07	1.63998	0.970712	10.3873	10.3685	N/A	"plasmepsin VIII, putative"
PF3D7_1465600	2.72341	4.71e-09	1.85644	1.98242	13.2495	12.9483	N/A	"conserved Plasmodium protein, unknown function"
PF3D7_1465500	2.30116	0.000102996	0.554737	1.06106	2.47894	7.34942	K2	potassium channel
PF3D7_1465400	-0.0510092	0.895217	120.001	118.116	126.845	135.399	N/A	"conserved Plasmodium protein, unknown function"
PF3D7_1465300	-1.05378	0.0144221	21.0005	28.0299	14.7351	9.85809	N/A	"tRNA 3'-trailer sequence RNase, putative"
PF3D7_1465200	-1.14278	0.00771313	30.0476	38.9968	21.4125	14.5519	N/A	"conserved Plasmodium protein, unknown function"
PF3D7_1465100	-0.688977	0.0776503	23.0184	24.6241	13.5346	19.6707	COG6	"conserved oligomeric Golgi complex subunit 6, putative"
PF3D7_1465000	0.183696	0.625859	254.273	224.176	274.8	283.793	N/A	"conserved Plasmodium protein, unknown function"
PF3D7_1464900	-0.349542	0.37973	76.2121	108.96	61.3357	92.8384	N/A	"ATP-dependent zinc metalloprotease FTSH, putative"
PF3D7_1464800	2.64652	0.0215458	0.290278	0.516234	8.60237	0.965466	N/A	"conserved Plasmodium protein, unknown function"
PF3D7_1464700	-1.39284	0.000689536	221.533	159.638	84.5581	78.8655	N/A	"ATP synthase (C/AC39) subunit, putative"
PF3D7_1464600	-1.21229	0.0174555	232.57	538.016	99.586	249.083	UIS2	"serine/threonine protein phosphatase UIS2, putative"
PF3D7_1464500	0.206311	0.675165	66.142	120.047	66.3078	163.113	N/A	"conserved Plasmodium membrane protein, unknown function"
PF3D7_1464400	1.39194	0.000636737	249.936	184.302	562.566	770.868	N/A	"zinc finger protein, putative"
PF3D7_1464300	1.43831	0.00106209	4.95615	3.60823	11.1054	13.7934	N/A	"conserved Plasmodium protein, unknown function"
PF3D7_1464200	0.43427	0.332167	11.6578	26.3665	26.3832	29.8442	N/A	"zinc finger protein, putative"
PF3D7_1464100	0.319266	0.442237	8.65063	13.125	12.1005	16.307	N/A	"conserved Plasmodium protein, unknown function"
PF3D7_1464000	-0.452372	0.230383	69.6948	72.7071	50.0857	62.7433	N/A	"YL1 nuclear protein, putative"
PF3D7_1463900	-0.102502	0.783979	707.593	575.197	624.14	631.75	N/A	"EF-hand calcium-binding domain-containing protein, putative"
PF3D7_1463800	-0.494925	0.316753	31.0924	17.0233	19.6604	13.0518	N/A	"mitochondrial ribosomal protein S6-2 precursor, putative"
PF3D7_1463700	-0.154507	0.700969	29.4201	33.5878	26.4954	36.176	CYC1	cyclin 1
PF3D7_1463600	-0.378754	0.451709	58.3349	44.0834	49.2512	36.4986	N/A	"conserved Plasmodium protein, unknown function"
PF3D7_1463500	1.82463	6.62e-06	111.969	105.335	495.193	334.655	N/A	fam-a protein
PF3D7_1463400	-0.402169	0.314339	26.7184	40.5203	28.7634	29.0976	N/A	"DNA-directed RNA polymerase III subunit RPC4, putative"
PF3D7_1463300	-0.953935	0.046308	25.5282	18.8566	14.7311	10.3897	N/A	"DNA polymerase alpha subunit B, putative"
PF3D7_1463200	0.307298	0.466478	129.832	100.949	181.616	127.918	RFC3	"replication factor C subunit 3, putative"
PF3D7_1463100	2.13151	0.00035782	1.84491	0.550806	4.14288	3.93831	N/A	"conserved Plasmodium protein, unknown function, pseudogene"
PF3D7_1463000	0.65529	0.157438	42.4057	61.123	55.7395	112.309	N/A	"conserved Plasmodium protein, unknown function"
PF3D7_1462900	-0.20123	0.628395	8.40356	11.2856	8.71873	9.08076	N/A	"conserved Plasmodium protein, unknown function"
PF3D7_1462800	0.244749	0.570333	6707.77	4739.41	8738.52	5526.86	GAPDH	glyceraldehyde-3-phosphate dehydrogenase
PF3D7_1462700	-0.128519	0.766888	200.766	134.47	203.112	128.672	N/A	"cytochrome c1 precursor, putative"
PF3D7_1462600	3.77664	1.93e-10	0.50536	0.294781	8.8715	6.61871	N/A	"conserved Plasmodium membrane protein, unknown function"
PF3D7_1462500	2.79922	6.13e-09	1.62147	0.822312	11.423	14.1836	N/A	"conserved Plasmodium protein, unknown function"
PF3D7_1462400	0.726214	0.256176	10.355	45.8451	23.3486	73.3214	N/A	"conserved Plasmodium protein, unknown function"
PF3D7_1462300	-0.0959201	0.819937	79.531	144.857	88.8222	133.866	N/A	"conserved Plasmodium protein, unknown function"
PF3D7_1462200	-0.678558	0.193454	54.0021	28.7983	39.6868	19.3478	N/A	"conserved Plasmodium protein, unknown function"
PF3D7_1462100	-0.369127	0.34171	10.6784	15.0371	9.03392	11.1975	N/A	"conserved Plasmodium protein, unknown function"
PF3D7_1462000	-0.499926	0.532779	2.25997	5.5337	3.19229	2.62994	TLP1	thioredoxin-like protein
PF3D7_1461900	-1.02056	0.00771974	35.5903	49.6737	19.9316	24.3891	N/A	"valine--tRNA ligase, putative"
PF3D7_1461800	3.6419	1.45e-18	17.8141	31.7783	286.392	369.022	N/A	"conserved Plasmodium protein, unknown function"
PF3D7_1461700	2.85067	2.85e-09	91.2255	51.3692	730.67	398.159	N/A	"conserved Plasmodium protein, unknown function"
PF3D7_1461600	-0.524441	0.205776	57.8757	104.296	49.1307	73.6932	SF3B2	"splicing factor 3B subunit 2, putative"
PF3D7_1461500	1.70702	0.00377721	1.90928	1.37391	14.4905	5.60394	MND1	"meiotic nuclear division protein 1, putative"
PF3D7_1461400	-1.51195	3.67e-05	432.397	526.005	159.9	185	N/A	"conserved Plasmodium protein, unknown function"
PF3D7_1461300	-0.399069	0.323699	591.706	435.692	482.81	335.098	N/A	"40S ribosomal protein S28e, putative"
PF3D7_1461200	-0.867181	0.0602472	18.9808	26.2169	15.9381	13.8328	IMP3	"U3 small nucleolar ribonucleoprotein protein IMP3, putative"
PF3D7_1461100	-0.0395921	0.922955	46.5703	58.2431	40.6933	67.602	N/A	"conserved Plasmodium protein, unknown function"
PF3D7_1461000	-0.215931	0.586121	24.1861	26.954	25.3449	20.9645	N/A	"conserved Plasmodium protein, unknown function"
PF3D7_1460900	-0.592066	0.160165	97.0673	84.3904	61.9524	48.7238	ARPS10	"apicoplast ribosomal protein S10, putative"
PF3D7_1460800	0.104707	0.790123	16.5	15.8217	18.7854	19.1921	N/A	"snRNA-activating protein complex subunit 3, putative"
PF3D7_1460700	-1.27617	0.000748141	1203.85	1125.31	545.674	480.64	RPL27	60S ribosomal protein L27
PF3D7_1460600	-0.951442	0.0158897	266.407	229.822	114.338	141.018	ISP3	inner membrane complex sub-compartment protein 3
PF3D7_1460500	1.2331	0.0119205	37.6614	82.0842	99.0191	205.677	N/A	"conserved Plasmodium protein, unknown function"
PF3D7_1460400	0.509511	0.31455	146.851	72.5893	219.186	110.349	UCHL3	ubiquitin carboxyl-terminal hydrolase isozyme L3
PF3D7_1460300	-0.622682	0.110592	978.305	953.767	718.108	592.264	N/A	"60S ribosomal protein L29, putative"
PF3D7_1460200	-0.359028	0.443968	19.6905	12.8168	13.3071	11.1462	N/A	"conserved Plasmodium protein, unknown function"
PF3D7_1460100	-1.16959	0.00844962	50.8192	103.961	25.1617	44.4911	FCP	FYVE and coiled-coil domain-containing protein
PF3D7_1460000	2.82228	3.69e-09	2.63312	2.27122	21.8488	15.9595	N/A	"biotin protein ligase, putative"
PF3D7_1459900	-0.704993	0.122015	102.933	66.3515	66.6951	56.3101	N/A	"conserved Plasmodium membrane protein, unknown function"
PF3D7_1459800	-0.607534	0.175843	445.721	313.588	317.023	191.635	N/A	"bax inhibitor 1, putative"
PF3D7_1459700	0.180759	0.686083	96.2294	64.3084	118.42	88.6817	N/A	"pyridoxal 5'-phosphate synthase, putative"
PF3D7_1459600	-0.666537	0.0925389	100.541	102.077	76.2893	59.0376	N/A	"conserved Plasmodium protein, unknown function"
PF3D7_1459500	1.01751	0.032218	2.24027	4.78748	6.92799	8.58824	N/A	"conserved Plasmodium protein, unknown function"
PF3D7_1459400	0.0922917	0.81023	158.93	137.636	165.567	159.9	N/A	"conserved Plasmodium protein, unknown function"
PF3D7_1459300	0.00561486	0.988588	79.6172	77.5816	78.9884	80.1178	N/A	"OPA3-like protein, putative"
PF3D7_1459200	0.11318	0.815734	31.7338	75.284	44.4469	80.3958	N/A	"WD repeat-containing protein, putative"
PF3D7_1459100	-0.388209	0.37795	6.71234	10.6163	6.12837	6.69666	N/A	"GTP-binding protein, putative"
PF3D7_1459000	-0.2184	0.585579	108.254	172.096	106.581	139.687	DBP5	ATP-dependent RNA helicase DBP5
PF3D7_1458900	-0.555843	0.157959	52.8227	59.4455	39.5795	37.2659	TVP23	"golgi apparatus membrane protein TVP23, putative"
PF3D7_1458800	0.440317	0.278823	11.2059	15.4055	16.0106	19.6761	N/A	"DNA-directed RNA polymerase III subunit RPC5, putative"
PF3D7_1458700	-0.323632	0.380606	158.76	168.658	133.852	140.582	N/A	"exonuclease V, mitochondrial, putative"
PF3D7_1458600	-0.650365	0.137721	22.2298	41.3267	15.941	28.0604	N/A	"conserved Plasmodium protein, unknown function"
PF3D7_1458500	0.322816	0.478067	35.7935	59.2404	41.8223	79.8595	SAS4	"spindle assembly abnormal protein 4, putative"
PF3D7_1458400	0.580041	0.175693	20.2311	19.7975	35.2227	26.6943	ADCL	aminodeoxychorismate lyase
PF3D7_1458300	-1.91925	2.77e-07	68.0046	76.0615	20.2672	19.4043	N/A	"conserved Plasmodium protein, unknown function"
PF3D7_1458200	0.342545	0.372892	160.254	181.805	263.03	254.023	N/A	"conserved Plasmodium protein, unknown function"
PF3D7_1458100	0.582643	0.170933	43.5323	50.8981	87.6654	59.2642	PET117	"protein PET117, putative"
PF3D7_1458000	-0.580446	0.169161	87.3691	159.363	70.6968	107.588	FP1	cysteine proteinase falcipain 1
PF3D7_1457900	-1.14263	0.0106424	33.7955	64.8831	17.4174	31.0175	N/A	"conserved Plasmodium protein, unknown function"
PF3D7_1457800	-0.287776	0.514409	15.8803	22.6172	12.801	23.2793	N/A	"conserved Plasmodium protein, unknown function"
PF3D7_1457700	0.746556	0.117254	19.6887	45.7557	40.5827	75.2625	N/A	"large ribosomal subunit nuclear export factor, putative"
PF3D7_1457600	-0.871783	0.0202816	66.5324	64.2018	37.0707	36.9992	N/A	"conserved Plasmodium protein, unknown function"
PF3D7_1457500	-0.958912	0.0322539	115.849	76.671	59.8694	43.846	VPS4	vacuolar protein sorting-associated protein 4
PF3D7_1457400	0.071797	0.879805	10.7159	21.3688	11.774	23.3689	N/A	"conserved Plasmodium protein, unknown function"
PF3D7_1457300	-0.238829	0.529498	80.8609	108.481	83.2528	89.9211	N/A	"conserved Plasmodium protein, unknown function"
PF3D7_1457200	-1.17235	0.00717306	1481.89	944.002	648.816	481.092	TRX1	thioredoxin 1
PF3D7_1457100	0.0571244	0.900115	24.5666	40.301	21.7708	44.8534	N/A	"conserved Plasmodium protein, unknown function"
PF3D7_1457000	-0.613861	0.153887	1222.01	790.873	845.357	524.212	SPP	signal peptide peptidase
PF3D7_1456900	1.20961	0.00171163	118.72	116.473	288.524	291.967	N/A	"conserved protein, unknown function"
PF3D7_1456800	-0.106775	0.784344	220.88	167.073	202.813	182.66	VP1	"V-type H(+)-translocating pyrophosphatase, putative"
PF3D7_1456700	-0.545671	0.14115	76.0709	79.4772	58.1326	53.575	N/A	"conserved Plasmodium protein, unknown function"
PF3D7_1456600	-1.03627	0.0357	16.7547	12.8103	8.02637	7.19172	N/A	"mitochondrial ribosomal protein L28 precursor, putative"
PF3D7_1456500	-0.400761	0.341991	28.5661	52.3558	27.708	38.8675	N/A	"conserved Plasmodium protein, unknown function"
PF3D7_1456400	2.44821	2.27e-07	1.54102	3.29311	10.4375	20.134	N/A	"conserved Plasmodium protein, unknown function"
PF3D7_1456300	0.980131	0.014684	12.1338	10.2154	26.1466	23.9265	N/A	"conserved Plasmodium protein, unknown function"
PF3D7_1456200	-0.00236728	0.9955	5.59276	5.67844	6.95895	6.16534	N/A	"conserved Plasmodium protein, unknown function"
PF3D7_1456100	0.969363	0.0554559	4.89478	3.23514	8.25134	8.02049	SHMT	"serine hydroxymethyltransferase, putative"
PF3D7_1456000	1.25677	0.00323462	66.1581	93.2486	138.784	263.023	ApiAP2	"AP2 domain transcription factor, putative"
PF3D7_1455900	0.961567	0.0251935	176.373	123.058	356.659	261.491	N/A	"polyprenol reductase, putative"
PF3D7_1455800	2.85298	1.78e-12	3.81743	2.68251	27.1201	28.1896	CCp2	LCCL domain-containing protein
PF3D7_1455700	0.669026	0.116258	47.0177	76.2715	74.2537	130.04	N/A	"conserved Plasmodium protein, unknown function"
PF3D7_1455600	-0.746635	0.0519789	34.7848	28.5039	17.0257	21.4777	N/A	"ferlin, putative"
PF3D7_1455500	-0.17018	0.644593	51.6827	60.9853	50.1149	56.4811	N/A	"AP-1 complex subunit gamma, putative"
PF3D7_1455400	0.199855	0.621965	177.751	146.259	236.504	168.179	HlyIII	hemolysin III
PF3D7_1455300	-0.77346	0.066792	376.385	243.993	191.484	190.479	N/A	"conserved Plasmodium protein, unknown function"
PF3D7_1455200	-0.662671	0.149392	101.668	66.5656	63.0303	41.5731	N/A	"methyltransferase, putative, unspecified product"
PF3D7_1455100	-0.205003	0.591901	298.348	293.6	227.886	312.069	PTP1	"protein tyrosine phosphatase, putative"
PF3D7_1455000	1.41722	0.00142981	11.1251	7.9962	26.0142	31.6236	PPM3	"protein phosphatase PPM3, putative"
PF3D7_1454900	1.04235	0.0737266	4.72856	2.98774	7.74868	7.18636	N/A	"conserved Plasmodium protein, unknown function"
PF3D7_1454800	2.41833	0.000483672	1.72083	0.363291	8.23342	6.79929	N/A	"conserved Plasmodium protein, unknown function"
PF3D7_1454700	-0.574977	0.152554	194.781	158.736	134.765	105.766	N/A	"6-phosphogluconate dehydrogenase, decarboxylating, putative"
PF3D7_1454600	-0.21045	0.603227	38.6692	39.4477	32.2296	35.9895	N/A	"mitochondrial ribosomal protein S11 precursor, putative"
PF3D7_1454500	-0.922475	0.0235815	137.062	115.931	77.5258	63.0176	ISU	"iron sulfur cluster assembly protein, putative"
PF3D7_1454400	0.048382	0.894456	156.194	167.572	167.295	180.933	APP	aminopeptidase P
PF3D7_1454300	1.12148	0.0054964	7.35037	10.6911	18.6626	22.4967	KIN	serine/threonine protein kinase KIN
PF3D7_1454200	0.374864	0.414459	9.51752	18.9494	13.5636	22.3588	N/A	"conserved Plasmodium protein, unknown function"
PF3D7_1454100	-2.29674	1.27e-05	80.9299	44.5594	16.6582	11.0255	N/A	"tRNA intron endonuclease, putative"
PF3D7_1454000	-1.1221	0.00570474	31.0999	52.1401	18.0462	23.9589	N/A	"RNA-binding protein, putative"
PF3D7_1453900	0.45261	0.323617	25.3803	48.6811	37.0321	71.2996	N/A	"conserved Plasmodium protein, unknown function"
PF3D7_1453800	-0.0647825	0.859462	91.9388	95.0991	92.5823	96.4811	GluPho	glucose-6-phosphate dehydrogenase-6-phosphogluconolactonase
PF3D7_1453700	0.0950766	0.795363	656.239	851.419	811.643	897.042	P23	co-chaperone p23
PF3D7_1453600	0.536944	0.256134	5.65449	8.10487	7.69156	15.1806	N/A	"RAP protein, putative"
PF3D7_1453500	1.16497	0.00632485	2.7635	2.82887	5.69511	8.05865	N/A	"pyridine nucleotide transhydrogenase, putative"
PF3D7_1453400	-0.380436	0.407577	17.9681	36.0816	15.0847	28.8963	N/A	"conserved Plasmodium protein, unknown function"
PF3D7_1453300	0.167564	0.875134	2.57468	1.73149	0.680712	0.773669	N/A	"Yos1-like protein, putative"
PF3D7_1453200	-0.341067	0.392363	44.9174	67.5336	38.8737	55.1669	N/A	"conserved Plasmodium protein, unknown function"
PF3D7_1453100	-0.344247	0.388367	15.2691	17.8264	13.3069	14.936	N/A	"dynactin subunit 4, putative"
PF3D7_1453000	-0.357925	0.365712	22.4418	32.3402	19.8057	25.57	N/A	"conserved Plasmodium protein, unknown function"
PF3D7_1452900	-0.938084	0.0455633	27.106	26.996	18.3369	12.197	N/A	"conserved Plasmodium protein, unknown function"
PF3D7_1452800	0.578916	0.191997	14.0815	15.5487	24.151	24.5988	N/A	"conserved Plasmodium protein, unknown function"
PF3D7_1452700	-0.970414	0.0106056	123.933	123.524	68.0073	66.6384	N/A	"U1 snRNA associated protein, putative"
PF3D7_1452600	-0.287894	0.511849	37.168	64.2955	30.7266	54.8607	N/A	"conserved Plasmodium protein, unknown function"
PF3D7_1452500	-0.561204	0.144143	228.543	202.328	159.421	143.473	BET1	"SNARE protein, putative"
PF3D7_1452400	-0.158795	0.733691	54.889	113.867	56.2439	100.824	N/A	"conserved Plasmodium protein, unknown function"
PF3D7_1452300	0.471162	0.22871	21.9302	29.5768	40.2692	42.8479	Der1-1	DER1-like protein
PF3D7_1452200	0.614483	0.15273	5.0256	8.55588	11.5377	9.81528	N/A	"aminomethyltransferase, putative"
PF3D7_1452100	-0.959629	0.0561402	6.41379	12.3276	4.1735	4.78482	LRR3	leucine-rich repeat protein
PF3D7_1452000	-0.427296	0.311868	222.376	341.548	161.721	283.64	RON2	rhoptry neck protein 2
PF3D7_1451900	-0.463617	0.211355	56.3794	68.0953	44.0261	51.1976	TSR1	"ribosome biogenesis protein TSR1, putative"
PF3D7_1451800	-0.601759	0.119937	164.856	149.778	122.902	95.4709	N/A	sortilin
PF3D7_1451700	-0.493166	0.217925	703.367	511.223	480.003	460.074	CNB	calcineurin subunit B
PF3D7_1451600	1.33809	0.00406225	2.94282	2.33052	5.48462	6.86289	LAP5	LCCL domain-containing protein
PF3D7_1451500	-0.484746	0.2446	38.6552	41.6216	27.3391	26.7282	N/A	"pre-mRNA-splicing factor CWF18, putative"
PF3D7_1451400	-1.3029	0.00238464	9.19456	16.6025	4.83289	5.18121	Sir2B	transcriptional regulatory protein sir2b
PF3D7_1451300	0.53006	0.174402	304.106	261.091	356.348	532.883	NSE2	"E3 SUMO-protein ligase NSE2, putative"
PF3D7_1451200	0.84935	0.0752598	162.304	404.981	411.327	665.133	N/A	"conserved Plasmodium protein, unknown function"
PF3D7_1451100	0.425846	0.273549	692.555	572.091	1001.29	796.204	eEF2	elongation factor 2
PF3D7_1451000	0.0551588	0.900789	17.7997	28.0123	18.1114	31.5437	N/A	"conserved Plasmodium protein, unknown function"
PF3D7_1450900	-1.18202	0.0118932	20.1307	20.106	9.88104	6.03932	N/A	"acetyl-CoA acetyltransferase, putative"
PF3D7_1450800	-0.893076	0.0442794	18.5912	18.0364	16.1116	8.28032	N/A	"conserved Plasmodium protein, unknown function"
PF3D7_1450700	-1.11379	0.00965751	32.3595	65.7791	21.5218	25.7356	N/A	"conserved Plasmodium protein, unknown function"
PF3D7_1450600	-0.466242	0.262195	29.0577	25.0764	24.5969	16.4516	N/A	"S-adenosylmethionine-dependent methyltransferase, putative"
PF3D7_1450500	0.10353	0.793327	60.6074	79.6274	63.5488	96.8676	N/A	"conserved Plasmodium protein, unknown function"
PF3D7_1450400	0.21652	0.610518	58.4832	93.5024	66.569	115.428	N/A	"zinc finger protein, putative"
PF3D7_1450300	0.798608	0.0371237	41.6199	57.1257	76.1465	102.072	CPR	"NADPH--cytochrome P450 reductase, putative"
PF3D7_1450200	0.818726	0.0530267	30.1027	31.8686	55.2285	56.6967	N/A	"conserved Plasmodium protein, unknown function"
PF3D7_1450100	-0.283303	0.447732	106.183	126.828	86.8777	114.39	SRP54	signal recognition particle subunit SRP54
PF3D7_1450000	-0.962235	0.0427061	188.747	316.998	84.382	188.892	N/A	"serine/threonine protein kinase, putative"
PF3D7_1449900	0.0678739	0.857424	46.7515	56.3501	56.871	60.9959	N/A	"conserved Plasmodium protein, unknown function"
PF3D7_1449800	-0.2901	0.469589	44.3064	47.324	37.7918	41.6943	N/A	"conserved Plasmodium protein, unknown function"
PF3D7_1449700	-0.114204	0.815653	15.734	42.6408	21.1222	37.4278	RRP6	exosome complex exonuclease RRP6
PF3D7_1449600	-1.27022	0.00070783	95.2725	95.1806	38.0911	44.0118	N/A	"conserved Plasmodium protein, unknown function"
PF3D7_1449500	1.56983	3.73e-05	88.4301	92.604	243.87	338.302	ApiAP2	"AP2 domain transcription factor, putative"
PF3D7_1449400	-0.026051	0.945931	32.7364	42.5531	34.0729	46.601	MUS81	"crossover junction endonuclease MUS81, putative"
PF3D7_1449300	-0.700898	0.0635713	52.7519	67.3671	38.9269	40.4479	BRF1	"transcription factor IIIb subunit, putative"
PF3D7_1449200	-0.251654	0.53727	7126.41	5204.66	6087.24	4993.57	N/A	"conserved Plasmodium protein, unknown function"
PF3D7_1449100	-0.50924	0.187609	122.847	170.063	89.9882	119.648	N/A	"conserved Plasmodium protein, unknown function"
PF3D7_1449000	4.05124	1.44e-22	21.6215	14.8929	367.174	286.235	GEST	"gamete egress and sporozoite traversal protein, putative"
PF3D7_1448900	-0.0821236	0.886458	55.7658	30.3938	63.6883	23.1735	N/A	"conserved Plasmodium protein, unknown function"
PF3D7_1448800	0.396267	0.342361	51.0171	51.2127	83.7309	58.0633	N/A	Appr-1-p processing domain protein
PF3D7_1448700	0.303049	0.456642	20.247	29.7185	28.0225	32.3653	N/A	"conserved Plasmodium protein, unknown function"
PF3D7_1448600	-0.210112	0.584148	73.3621	93.057	78.263	68.0285	VTI1	"SNARE protein, putative"
PF3D7_1448500	-0.400402	0.360087	64.3833	123.266	57.3656	89.8526	N/A	"conserved Plasmodium protein, unknown function"
PF3D7_1448400	-0.704608	0.0728133	96.4226	84.9457	66.7854	50.0401	HRD3	"ubiquitin-protein ligase, putative"
PF3D7_1448300	-0.417401	0.297662	100.688	153.297	83.0505	120.853	N/A	"conserved Plasmodium protein, unknown function"
PF3D7_1448200	0.609137	0.160889	2.51268	2.90735	4.40046	3.98383	N/A	"condensin-2 complex subunit G2, putative"
PF3D7_1448100	-1.07277	0.0149669	19.878	25.7702	11.3501	9.85872	N/A	"conserved Plasmodium protein, unknown function"
PF3D7_1448000	-0.56704	0.164731	18.8362	31.4072	16.7847	19.5059	UTP12	"U3 small nucleolar RNA-associated protein 12, putative"
PF3D7_1447900	-1.01955	0.00712912	37.4875	40.619	21.4334	18.4058	MDR2	multidrug resistance protein 2
PF3D7_1447800	0.242441	0.5636	17.3092	29.2126	22.6633	35.4286	N/A	"calponin homology domain-containing protein, putative"
PF3D7_1447700	-0.541105	0.25958	94.2202	57.7836	69.4796	42.6054	N/A	"conserved Plasmodium protein, unknown function"
PF3D7_1447600	2.26979	9.24e-07	7.98442	5.47137	29.2414	23.2336	N/A	"conserved Plasmodium protein, unknown function"
PF3D7_1447500	5.00049	6.89e-24	11.9072	4.84495	235.144	274.937	IMC20	"inner membrane complex protein, putative"
PF3D7_1447400	1.62275	3.95e-05	49.956	44.415	136.829	171.489	N/A	"conserved Plasmodium protein, unknown function"
PF3D7_1447300	-0.285717	0.55923	42.2672	28.0022	28.1438	26.2852	N/A	"mitochondrial ribosomal protein S14 precursor, putative"
PF3D7_1447200	-0.410363	0.280466	92.028	96.5878	85.9774	63.9924	N/A	"conserved Plasmodium protein, unknown function"
PF3D7_1447100	-0.208665	0.605338	99.6465	122.248	107.627	85.9818	N/A	"conserved Plasmodium protein, unknown function"
PF3D7_1447000	0.207151	0.573157	1335.26	1307.49	1637.4	1591.22	N/A	40S ribosomal protein S5
PF3D7_1446900	0.679199	0.0699536	134.94	131.687	205.084	227.074	N/A	"glutaminyl-peptide cyclotransferase, putative"
PF3D7_1446800	0.154374	0.725621	105.063	101.254	152.549	89.4762	HDP	heme detoxification protein
PF3D7_1446700	-0.95301	0.0222353	314.307	256.277	173.985	118.251	N/A	"conserved Plasmodium protein, unknown function"
PF3D7_1446600	-0.839455	0.0713979	1225.98	660.037	668.108	481.046	CEN2	centrin-2
PF3D7_1446500	0.00233471	0.995836	47.6162	92.3355	54.5978	93.1473	N/A	"conserved Plasmodium protein, unknown function"
PF3D7_1446400	1.51623	0.000147876	20.5466	15.4678	56.4068	59.8421	pdhB	pyruvate dehydrogenase E1 component subunit beta
PF3D7_1446300	-0.179057	0.698438	78.4753	127.752	56.3952	132.625	N/A	"conserved Plasmodium membrane protein, unknown function"
PF3D7_1446200	0.642467	0.143508	236.336	142.601	367.469	280.777	LAP	M17 leucyl aminopeptidase
PF3D7_1446100	0.0615094	0.877399	13.7849	16.8333	14.0338	18.4225	N/A	"conserved Plasmodium protein, unknown function"
PF3D7_1446000	1.39839	0.0096682	4.45097	6.90064	20.7288	21.3696	N/A	U5 spliceosomal RNA
PF3D7_1445900	0.110973	0.761144	164.917	187.474	194.341	199.451	DDX5	"ATP-dependent RNA helicase DDX5, putative"
PF3D7_1445800	1.58548	2.96e-05	8.40204	8.71454	26.515	28.649	N/A	"conserved Plasmodium membrane protein, unknown function"
PF3D7_1445700	-0.482429	0.230815	235.475	258.859	221.431	146.117	N/A	"conserved Plasmodium protein, unknown function"
PF3D7_1445600	0.423389	0.246471	183.374	218.78	261.154	302.842	N/A	"RNA-binding protein, putative"
PF3D7_1445500	-0.845127	0.0330094	153.065	149.075	103.705	81.7583	N/A	"conserved Plasmodium protein, unknown function"
PF3D7_1445400	-0.48673	0.189589	135.85	190.332	116.843	127.757	CLK1	protein serine/threonine kinase-1
PF3D7_1445300	-0.424032	0.344856	16.0951	11.6651	10.4162	10.2934	N/A	"mitochondrial ribosomal protein S29 precursor, putative"
PF3D7_1445200	0.529828	0.273898	29.526	70.9278	52.4509	94.2692	MAK5	"ATP-dependent RNA helicase MAK5, putative"
PF3D7_1445100	0.283484	0.485065	20.835	31.511	27.6008	41.7223	N/A	"histidine--tRNA ligase, putative"
PF3D7_1445000	0.316712	0.420342	60.5347	51.9743	82.6834	66.0924	N/A	"conserved Plasmodium protein, unknown function"
PF3D7_1444900	0.0928902	0.86229	24.7249	12.7098	21.1607	16.9667	N/A	"conserved Plasmodium protein, unknown function"
PF3D7_1444800	-0.115172	0.775998	3469.22	2428.37	3174.42	2678.11	FBPA	fructose-bisphosphate aldolase
PF3D7_1444700	-0.0292385	0.940103	94.8377	95.4869	86.3892	109.179	N/A	"shikimate dehydrogenase, putative"
PF3D7_1444600	0.236251	0.592862	17.003	20.4963	22.2253	27.4033	N/A	"conserved Plasmodium protein, unknown function"
PF3D7_1444500	1.06463	0.054883	14.4939	43.5456	34.5834	97.9335	IK1	eukaryotic initiation factor 2alpha kinase 1
PF3D7_1444400	-0.620984	0.134254	10.3295	10.0396	9.26506	11.5292	N/A	"conserved Plasmodium protein, unknown function"
PF3D7_1444300	-1.34616	0.00420799	491.105	296.326	214.469	115.504	LPAAT	"1-acyl-sn-glycerol-3-phosphate acyltransferase, putative"
PF3D7_1444200	-0.189409	0.633463	72.2705	61.435	56.3876	64.2175	N/A	calmodulin-like protein
PF3D7_1444100	-0.181129	0.693103	17.4498	33.1629	16.0754	29.9489	N/A	"conserved Plasmodium protein, unknown function"
PF3D7_1444000	-0.629679	0.329335	2.31982	5.43194	2.71022	3.15016	N/A	"conserved Plasmodium protein, unknown function"
PF3D7_1443900	-0.978047	0.00855554	59.7625	74.7543	38.6557	34.1929	HSP90	"heat shock protein 90, putative"
PF3D7_1443800	-0.890807	0.0264371	47.7515	76.842	31.1075	42.2764	CWC24	"pre-mRNA-splicing factor CWC24, putative"
PF3D7_1443700	-1.15844	0.00632303	180.945	132.592	87.6405	61.2132	DPCK	"dephospho-CoA kinase, putative"
PF3D7_1443600	-0.843377	0.0319506	13.7015	20.4966	8.85335	11.0811	N/A	"gamma-tubulin complex component, putative"
PF3D7_1443500	-0.549661	0.201402	15.2676	26.6087	11.6338	17.6482	PARN	"poly(A)-specific ribonuclease PARN, putative"
PF3D7_1443400	-0.870543	0.0188213	76.2906	101.124	52.0324	51.9307	WLP1	WD repeat-containing protein
PF3D7_1443300	0.525699	0.218527	150.63	126.269	242.821	155.414	LSM5	"U6 snRNA-associated Sm-like protein LSm5, putative"
PF3D7_1443200	0.153164	0.698469	17.678	17.6877	20.728	19.4979	N/A	"conserved Plasmodium protein, unknown function"
PF3D7_1443100	-0.939357	0.0121319	118.261	148.53	66.636	81.5047	N/A	"conserved Plasmodium protein, unknown function"
PF3D7_1443000	-1.11139	0.00500002	42.2034	69.3936	24.9115	30.1689	SRPK2	serine/threonine protein kinase
PF3D7_1442900	-0.675421	0.175559	60.496	145.048	44.2008	91.45	SEC7	"protein transport protein SEC7, putative"
PF3D7_1442800	0.0902222	0.852228	7.37199	4.21314	5.05613	5.2105	N/A	"conserved Plasmodium protein, unknown function"
PF3D7_1442700	-0.97043	0.0239982	19.7064	39.9801	13.6027	17.8531	N/A	"conserved Plasmodium protein, unknown function"
PF3D7_1442600	3.36633	9.49e-09	2.05513	3.61843	11.0053	49.9214	TREP	TRAP-like protein
PF3D7_1442500	-1.07855	0.00776719	19.144	20.8973	9.48898	9.02412	N/A	"geranylgeranyl transferase type-2 subunit alpha, putative"
PF3D7_1442400	0.113557	0.810675	81.1187	163.961	91.1022	186.654	N/A	"conserved Plasmodium protein, unknown function"
PF3D7_1442300	-0.348444	0.349624	152.126	208.252	150.57	145.248	tRIP	tRNA import protein tRIP
PF3D7_1442200	-0.731627	0.062445	19.8414	28.6825	13.762	17.0135	N/A	"GTP-binding protein, putative"
PF3D7_1442100	-1.3668	0.00288134	255.226	166.205	102.348	62.8219	RPA3	"replication factor A protein 3, putative"
PF3D7_1442000	1.16045	0.00394229	26.2678	30.8508	70.2168	71.7832	N/A	"ADP-ribosylation factor, putative"
PF3D7_1441900	-1.14762	0.0102817	39.2586	28.0317	17.492	18.0799	TFB5	"RNA polymerase II transcription factor B subunit 5, putative"
PF3D7_1441800	-0.768501	0.0659378	47.3988	48.6548	31.6674	29.3699	N/A	"vacuolar-sorting protein SNF7, putative"
PF3D7_1441700	1.15234	0.00334155	11.5698	13.8812	34.8975	34.9847	ATP23	"mitochondrial inner membrane protease ATP23, putative"
PF3D7_1441600	-0.43712	0.292408	40.1535	31.1258	28.7741	23.56	N/A	"acid cluster protein 33 homologue, putative"
PF3D7_1441500	-1.13078	0.00632251	115.049	100.51	64.2336	42.9133	N/A	"conserved Plasmodium protein, unknown function"
PF3D7_1441400	-0.446616	0.227231	69.6734	85.3202	55.8817	61.0054	FACT-S	"FACT complex subunit SSRP1, putative"
PF3D7_1441300	0.0931252	0.827631	53.5432	75.1933	50.0902	93.7736	N/A	"serine/threonine protein kinase, putative"
PF3D7_1441200	-0.322227	0.379988	290.997	317.207	251.518	278.091	N/A	"60S ribosomal protein L1, putative"
PF3D7_1441100	-0.194678	0.607391	912.701	1257.77	898.177	1117.48	N/A	"conserved Plasmodium protein, unknown function"
PF3D7_1441000	0.573756	0.130005	26.7149	25.9254	41.2265	41.2424	NCS2	"cytoplasmic tRNA 2-thiolation protein 2, putative"
PF3D7_1440900	-0.269413	0.481342	188.437	193.451	155.097	207.696	N/A	"conserved Plasmodium protein, unknown function"
PF3D7_1440800	-0.0278786	0.943288	61.0649	53.7365	59.9249	51.6815	MFS6	"major facilitator superfamily domain-containing protein, putative"
PF3D7_1440700	-0.0759299	0.839411	75.5166	68.6936	73.0974	68.6942	N/A	adaptor complexes medium subunit family
PF3D7_1440600	1.74424	1.08e-05	13.4383	14.2667	55.8964	68.8002	N/A	"conserved Plasmodium protein, unknown function"
PF3D7_1440500	1.22124	0.00156159	26.0548	24.0282	65.7328	64.4436	N/A	"allantoicase, putative"
PF3D7_1440400	-0.759077	0.0400204	51.3705	55.5832	30.7004	37.8355	N/A	"conserved Plasmodium protein, unknown function"
PF3D7_1440300	0.367031	0.367745	25.1427	21.4546	28.3147	39.521	PBGS	porphobilinogen synthase
PF3D7_1440200	0.430715	0.32801	31.7697	49.7478	38.8939	77.3849	SPP	"stromal-processing peptidase, putative"
PF3D7_1440100	-0.340353	0.392212	129.054	157.721	90.093	150.225	N/A	"conserved Plasmodium protein, unknown function"
PF3D7_1440000	-1.30403	0.00142926	31.1684	54.4365	15.1383	20.4239	N/A	"conserved Plasmodium protein, unknown function"
PF3D7_1439900	-0.59722	0.135371	486.133	381.603	339.645	271.331	TIM	triosephosphate isomerase
PF3D7_1439800	0.00237295	0.995097	625.457	505.451	639.013	542.497	N/A	"vesicle-associated membrane protein, putative"
PF3D7_1439700	0.317161	0.411383	123.027	107.064	152.331	160.364	N/A	"leucine carboxyl methyltransferase, putative"
PF3D7_1439600	-0.685662	0.129271	230.313	158.308	166.587	86.2542	N/A	"conserved Plasmodium protein, unknown function"
PF3D7_1439500	0.264956	0.651377	63.4287	183.39	69.3976	241.189	ORP2	"oocyst rupture protein 2, putative"
PF3D7_1439400	-1.16635	0.0109967	222.919	139.65	110.21	66.3262	N/A	"cytochrome b-c1 complex subunit Rieske, putative"
PF3D7_1439300	-0.710296	0.0822241	59.7646	99.0714	44.633	58.0574	N/A	"Sad1/UNC domain-containing protein, putative"
PF3D7_1439200	0.157656	0.721474	10.383	21.0326	14.596	21.5685	N/A	"conserved Plasmodium protein, unknown function"
PF3D7_1439100	-0.390088	0.352523	12.4181	23.1877	13.4188	14.9623	N/A	"DEAD/DEAH box helicase, putative"
PF3D7_1439000	-0.974354	0.027977	621.908	357.306	305.94	218.52	CTR1	copper transporter
PF3D7_1438900	-0.20435	0.619638	331.458	265.721	333.545	217.966	Trx-Px1	thioredoxin peroxidase 1
PF3D7_1438800	2.44988	4.98e-08	21.2633	11.2742	107.897	79.9303	N/A	"conserved Plasmodium protein, unknown function"
PF3D7_1438700	-0.194521	0.627809	150.115	137.102	148.406	114.302	N/A	DNA primase small subunit
PF3D7_1438600	0.149594	0.744877	40.5564	34.0849	55.4177	35.4009	N/A	"conserved protein, unknown function"
PF3D7_1438500	-0.0763752	0.840957	23.2056	29.5416	27.0089	25.5014	CPSF3	"cleavage and polyadenylation specificity factor subunit 3, putative"
PF3D7_1438400	-0.0760103	0.867639	111.351	191.867	101.507	205.194	MCA2	metacaspase-like protein
PF3D7_1438300	0.892859	0.485697	0	0.53047	2.28258	2.34216	N/A	tRNA Methionine
PF3D7_1438200	1.41532	0.0404029	8.90298	4.461	29.4207	7.47655	N/A	tRNA Selenocysteine
PF3D7_1438100	-0.845052	0.0418568	420.176	291.579	228.173	188.649	SEC62	secretory complex protein 62
PF3D7_1438000	0.583616	0.141692	135.777	197.294	215.294	334.184	N/A	"eukaryotic translation initiation factor eIF2A, putative"
PF3D7_1437900	0.368735	0.329645	280.934	421.399	421.321	506.685	HSP40	"HSP40, subfamily A"
PF3D7_1437800	0.705935	0.0944913	57.5498	49.196	103.549	87.6601	TRAPPC5	"trafficking protein particle complex subunit 5, putative"
PF3D7_1437700	1.09175	0.00523336	49.892	43.8128	120.51	94.1654	N/A	"succinyl-CoA ligase, putative"
PF3D7_1437600	0.038947	0.932152	4.68305	4.67934	5.61477	5.15231	N/A	"conserved Plasmodium protein, unknown function"
PF3D7_1437500	-0.320033	0.407845	101.514	85.9575	82.8178	78.9878	N/A	"conserved Plasmodium membrane protein, unknown function"
PF3D7_1437400	-0.944692	0.0221867	21.1028	38.6925	14.8242	17.9305	PANK2	"pantothenate kinase 2, putative"
PF3D7_1437300	-0.0273792	0.946497	520.112	353.552	418.816	497.35	N/A	"conserved Plasmodium protein, unknown function"
PF3D7_1437200	0.148295	0.71145	586.572	424.617	639.308	547.37	N/A	"ribonucleoside-diphosphate reductase large subunit, putative"
PF3D7_1437100	-0.764456	0.0858974	58.0157	54.9409	40.7796	25.4097	N/A	"conserved Plasmodium protein, unknown function"
PF3D7_1437000	0.1227	0.74046	156.921	163.982	162.487	196.528	N/A	"N-acetyltransferase, putative"
PF3D7_1436900	1.21008	0.00760688	48.6853	32.0164	121.843	76.7129	N/A	"histidine triad protein, putative"
PF3D7_1436800	-0.495072	0.258998	17.4072	26.9551	15.7519	20.9969	ClpR	ATP-dependent Clp protease proteolytic subunit
PF3D7_1436700	-0.6259	0.106906	18.3995	21.7468	12.3205	15.2746	N/A	"conserved Plasmodium protein, unknown function"
PF3D7_1436600	-1.53937	4.02e-05	283.936	268.376	106.147	95.9415	PKG	cGMP-dependent protein kinase
PF3D7_1436500	-0.32669	0.405585	26.1698	28.577	20.8769	22.3985	N/A	"GTP-binding protein, putative"
PF3D7_1436400	0.203403	0.665033	4.18646	7.14016	5.07734	8.91804	N/A	"conserved Plasmodium protein, unknown function"
PF3D7_1436300	-0.164388	0.764558	262.533	695.895	236.65	663.811	PTEX150	translocon component PTEX150
PF3D7_1436200	0.728644	0.149213	126.619	240.814	174.744	472.468	N/A	"conserved Plasmodium protein, unknown function"
PF3D7_1436100	-0.909632	0.0237291	19.7953	35.4697	14.8352	17.518	N/A	"conserved Plasmodium membrane protein, unknown function"
PF3D7_1436000	-0.196842	0.59239	94.9897	104.666	88.779	102.308	GPI	glucose-6-phosphate isomerase
PF3D7_1435900	0.0689887	0.875248	14.4662	13.2167	16.3854	12.4573	N/A	"conserved Plasmodium protein, unknown function"
PF3D7_1435800	0.881954	0.0247182	13.7865	16.4526	27.7506	29.0563	ERA	"GTPase Era, putative"
PF3D7_1435700	1.29406	0.000513541	120.385	117.952	327.188	305.91	N/A	"ataxin-2 like protein, putative"
PF3D7_1435600	-0.43592	0.316249	226.816	404.805	185.083	313.061	N/A	"conserved Plasmodium protein, unknown function"
PF3D7_1435500	-0.666944	0.0819483	106.304	107.238	72.2342	69.8799	N/A	"conserved Plasmodium protein, unknown function"
PF3D7_1435400	-0.602694	0.201785	113.887	101.601	101.886	48.608	EMC4	"ER membrane protein complex subunit 4, putative"
PF3D7_1435300	0.772038	0.0491568	82.9579	103.131	132.733	201.231	N/A	"NAD(P)H-dependent glutamate synthase, putative"
PF3D7_1435200	0.594705	0.139403	209.523	199.121	254.52	427.779	N/A	"conserved Plasmodium protein, unknown function"
PF3D7_1435100	-0.148044	0.705316	33.2578	32.949	28.5964	29.5142	N/A	"ribonuclease H2 subunit B, putative"
PF3D7_1435000	-0.909245	0.0694276	78.1376	44.0975	44.4885	23.0766	COX15	"cytochrome c oxidase assembly protein COX15, putative"
PF3D7_1434900	1.55666	0.00354435	9.91658	5.41791	31.8177	18.3409	N/A	"conserved Plasmodium protein, unknown function"
PF3D7_1434800	-0.662182	0.176178	171.095	99.7912	115.18	65.708	N/A	"mitochondrial acidic protein MAM33, putative"
PF3D7_1434700	-0.525252	0.218216	61.8596	47.4374	46.8443	46.1517	TIM17	"mitochondrial import inner membrane translocase subunit TIM17, putative"
PF3D7_1434600	-0.158915	0.696806	59.3963	104.282	69.8309	88.2766	METAP2	methionine aminopeptidase 2
PF3D7_1434500	0.0545647	0.919681	15.8835	48.3975	21.438	47.8082	N/A	"dynein-related AAA-type ATPase, putative"
PF3D7_1434400	-0.61896	0.0915527	439.776	455.676	299.283	364.432	N/A	"conserved Plasmodium membrane protein, unknown function"
PF3D7_1434300	1.00592	0.0145091	123.191	198.39	279.483	418.887	HOP	Hsp70/Hsp90 organizing protein
PF3D7_1434200	-0.853953	0.0372699	1560.33	1200.12	899.037	741.402	CAM	calmodulin
PF3D7_1434100	0.576233	0.15438	17.156	23.1734	32.2608	27.1684	N/A	"queuine tRNA-ribosyltransferase, putative"
PF3D7_1434000	0.62038	0.100689	91.9289	78.1281	85.1388	76.3501	CAF16	"CCR4-associated factor 16, putative"
PF3D7_1433900	1.19464	0.00158393	19.4395	24.2162	47.6988	59.2439	N/A	"protein kinase, putative"
PF3D7_1433800	0.0500137	0.91175	22.4077	42.8285	25.8816	45.0349	N/A	"conserved Plasmodium protein, unknown function"
PF3D7_1433700	-0.385697	0.336149	18.2026	30.8478	18.3052	22.0114	N/A	"conserved Plasmodium protein, unknown function"
PF3D7_1433600	-0.408478	0.288707	240.849	189.615	166.099	129.645	SPC1	"signal peptidase complex subunit SPC1, putative"
PF3D7_1433500	-0.376343	0.361621	214.466	373.065	193.068	288.612	TOP2	DNA topoisomerase 2
PF3D7_1433400	0.0215892	0.963932	113.252	246.139	128.308	257.146	N/A	"conserved Plasmodium membrane protein, unknown function"
PF3D7_1433300	-1.31765	0.0016732	106.415	84.7902	46.9138	31.941	N/A	"chromatin assembly factor 1 P55 subunit, putative"
PF3D7_1433200	0.45443	0.287283	2.5658	4.81616	5.79519	6.35771	N/A	"conserved Plasmodium protein, unknown function"
PF3D7_1433100	-0.550491	0.167337	24.3606	34.6717	18.2415	24.6018	N/A	"HID1 domain-containing protein, putative"
PF3D7_1433000	-0.300071	0.463437	87.559	97.5622	63.39	69.4823	NOP10	"H/ACA ribonucleoprotein complex subunit 3, putative"
PF3D7_1432900	0.300477	0.482013	115.233	78.3713	138.885	112.176	N/A	"SF-assemblin, putative"
PF3D7_1432800	-0.558556	0.160296	39.4745	63.2104	33.3534	40.8651	N/A	"HP12 protein homolog, putative"
PF3D7_1432700	-1.94966	3.85e-05	205.582	159.179	52.3447	27.4975	N/A	"protein-L-isoaspartate(D-aspartate) O-methyltransferase, putative"
PF3D7_1432600	0.123477	0.756179	16.9353	19.4248	17.5077	26.1949	N/A	"conserved Plasmodium protein, unknown function"
PF3D7_1432500	1.21483	0.00120896	74.8935	80.3755	204.029	173.709	N/A	"RNA methyltransferase, putative"
PF3D7_1432400	1.89636	5.53e-07	24.5416	32.7261	106.87	131.229	LRR5	leucine-rich repeat protein
PF3D7_1432300	-1.68965	1.95e-05	13.6192	13.9488	4.03423	5.3852	N/A	"conserved Plasmodium protein, unknown function"
PF3D7_1432200	-0.579175	0.116942	38.8058	44.3616	27.0259	33.3502	N/A	"conserved Plasmodium protein, unknown function"
PF3D7_1432100	-0.0406873	0.926337	122.513	103.488	98.9919	78.5683	N/A	"voltage-dependent anion-selective channel protein, putative"
PF3D7_1432000	-0.428566	0.257404	45.4231	48.6072	38.3946	38.8904	SYN11	"syntaxin, Qa-SNARE family"
PF3D7_1431900	0.91011	0.0307733	98.5698	65.3325	192.871	145.443	ISC3	"inner membrane complex suture component, putative"
PF3D7_1431800	-0.18962	0.629922	16.4518	14.7149	14.2352	14.5044	N/A	"apyrase, putative"
PF3D7_1431700	-0.683684	0.0861452	844.556	803.43	619.625	475.427	N/A	"60S ribosomal protein L14, putative"
PF3D7_1431600	-0.610681	0.161624	61.7853	46.8398	44.3375	28.1654	N/A	"succinyl-CoA ligase [ADP-forming] subunit beta, putative"
PF3D7_1431500	0.959707	0.0102714	60.2146	58.6427	110.156	133.85	MAPK1	mitogen-activated protein kinase 1
PF3D7_1431400	0.0197453	0.957964	273.675	230.728	262.429	294.883	N/A	"conserved Plasmodium protein, unknown function"
PF3D7_1431300	0.332319	0.375852	97.2285	88.9175	119.632	141.764	LSG1	"large subunit GTPase 1, putative"
PF3D7_1431200	0.939465	0.0544448	25.119	53.4466	48.0958	100.889	N/A	"OST-HTH associated domain protein, putative"
PF3D7_1431100	3.93452	3.39e-23	26.3909	18.8581	364.715	373.38	N/A	"conserved Plasmodium protein, unknown function"
PF3D7_1431000	1.58122	0.000119948	88.6065	64.8818	267.542	228.565	N/A	"mitochondrial ribosomal protein L17-2 precursor, putative"
PF3D7_1430900	-1.21372	0.00958817	189.935	128.11	104.844	52.5041	COX2	"cytochrome c oxidase subunit 2, putative"
PF3D7_1430800	2.59473	5.69e-10	15.0546	13.3375	102.952	80.3073	N/A	"conserved Plasmodium protein, unknown function"
PF3D7_1430700	-0.0546283	0.88639	30.0366	38.6293	33.7943	35.5374	GDH2	NADP-specific glutamate dehydrogenase
PF3D7_1430600	-0.174298	0.649477	18.8239	21.5275	19.3519	17.9984	N/A	"exodeoxyribonuclease III, putative"
PF3D7_1430500	-0.280873	0.56367	5.8884	5.32066	6.15738	5.34517	N/A	"conserved Plasmodium protein, unknown function"
PF3D7_1430400	0.208904	0.589279	15.3257	19.5066	18.9014	22.8068	ATG5	"autophagy protein 5, putative"
PF3D7_1430300	0.138372	0.750014	20.1348	40.5265	30.204	38.7355	N/A	"acid phosphatase, putative"
PF3D7_1430200	0.895039	0.020258	487.102	418.783	954.011	861.016	N/A	plasmepsin IX
PF3D7_1430100	1.88041	0.000917015	105.174	67.8711	522.828	162.834	PTPA	serine/threonine protein phosphatase 2A activator
PF3D7_1430000	1.17837	0.00616619	57.9924	43.2552	147.645	103.741	N/A	"conserved Plasmodium protein, unknown function"
PF3D7_1429900	-1.14641	0.003751	59.5563	53.2045	31.0354	21.6011	WRN	ADP-dependent DNA helicase RecQ
PF3D7_1429800	-0.494099	0.174618	145.238	156.913	113.696	113.987	N/A	"coatomer subunit beta, putative"
PF3D7_1429700	0.287766	0.468037	114.172	96.756	147.194	117.102	N/A	"mitochondrial ribosomal protein L15 precursor, putative"
PF3D7_1429600	0.169121	0.694969	51.7293	32.7621	60.3006	45.4854	GEXP03	"conserved Plasmodium protein, unknown function"
PF3D7_1429500	-0.579916	0.265236	3.55575	11.8801	4.55861	5.10503	DPH2	"diphthamide biosynthesis protein 2, putative"
PF3D7_1429400	1.41067	0.00232254	8.97186	18.1414	27.2607	49.306	N/A	"rRNA (adenosine-2'-O-)-methyltransferase, putative"
PF3D7_1429300	2.3259	3.9e-08	65.9764	49.8228	362.599	247.908	N/A	CPW-WPC family protein
PF3D7_1429200	3.96578	6.48e-22	3.35062	3.16066	45.7979	73.2736	AP2-O3	"AP2 domain transcription factor AP2-O3, putative"
PF3D7_1429100	-0.447947	0.2376	72.6969	95.1834	57.4959	71.1577	N/A	"apicoplast ribosomal protein L15 precursor, putative"
PF3D7_1429000	-0.164141	0.723665	31.6056	20.776	29.6699	20.2864	N/A	"protein archease, putative"
PF3D7_1428900	0.480174	0.238639	36.1087	49.2619	49.8138	77.5859	N/A	"conserved Plasmodium protein, unknown function"
PF3D7_1428800	0.323461	0.411925	80.9294	67.593	111.904	91.7279	N/A	"transcription initiation TFIID-like, putative"
PF3D7_1428700	0.0460928	0.905817	47.8152	44.8581	43.6774	58.1681	N/A	"conserved protein, unknown function"
PF3D7_1428600	-0.350948	0.417253	82.1391	65.3431	67.8117	43.7497	RF1	peptide chain release factor 1
PF3D7_1428500	1.06411	0.042472	8.52891	24.4342	23.6079	48.0257	N/A	"protein kinase, putative"
PF3D7_1428400	4.46484	2.24e-25	5.3519	7.14946	114.509	220.398	WDTC1	"WD and tetratricopeptide repeats protein 1, putative"
PF3D7_1428300	-0.217707	0.556193	188.065	216.409	169.515	201.578	N/A	"proliferation-associated protein 2g4, putative"
PF3D7_1428200	-1.08116	0.004711	199.527	161.759	88.1948	90.8589	MFS5	"major facilitator superfamily domain-containing protein, putative"
PF3D7_1428100	-0.490137	0.208503	64.5816	77.578	44.0348	59.8151	N/A	"WW domain-binding protein 11, putative"
PF3D7_1428000	0.0424665	0.915649	68.9637	58.7671	69.0951	67.8451	N/A	"conserved Plasmodium membrane protein, unknown function"
PF3D7_1427900	-0.14295	0.70652	461.18	592.64	432.259	598.269	N/A	"conserved protein, unknown function"
PF3D7_1427800	1.29516	0.00276761	35.4983	19.4255	66.8473	60.6231	RRP41	"exosome complex exonuclease RRP41, putative"
PF3D7_1427700	-0.342452	0.441735	49.9678	41.1501	29.0457	41.2529	N/A	"conserved Plasmodium protein, unknown function"
PF3D7_1427600	1.12123	0.00379216	24.306	25.9579	49.2227	66.5334	MIT3	"CorA-like Mg2+ transporter protein, putative"
PF3D7_1427500	-1.06768	0.00442589	34.2306	42.2183	19.4371	19.1363	MSH2-1	"DNA mismatch repair protein MSH2, putative"
PF3D7_1427400	-0.707756	0.0889282	102.404	77.8386	67.9274	47.042	N/A	"conserved Plasmodium membrane protein, unknown function"
PF3D7_1427300	-0.777395	0.03956	49.3211	71.6515	33.6151	41.7779	N/A	"conserved Plasmodium protein, unknown function"
PF3D7_1427200	0.386079	0.326872	65.3106	74.5788	82.591	101.035	Sel4	selenoprotein
PF3D7_1427100	0.383589	0.508608	23.5064	89.2637	49.0111	105.209	N/A	"lipase, putative"
PF3D7_1427000	0.099787	0.824594	23.7855	42.1834	27.3779	49.6443	N/A	"conserved Plasmodium protein, unknown function"
PF3D7_1426900	-0.80982	0.0634165	260.266	202.822	173.243	111.881	QCR6	"cytochrome b-c1 complex subunit 6, putative"
PF3D7_1426800	0.597813	0.246501	19.141	51.2067	36.5252	69.434	N/A	"conserved Plasmodium protein, unknown function"
PF3D7_1426700	0.350813	0.350429	240.21	209.67	287.083	319.415	PEPC	phosphoenolpyruvate carboxylase
PF3D7_1426600	-0.773602	0.0413353	24.9646	32.4995	19.135	15.9943	N/A	"conserved Plasmodium protein, unknown function"
PF3D7_1426500	0.66486	0.152072	13.6313	7.92896	19.0802	12.7512	ABCG2	ABC transporter G family member 2
PF3D7_1426400	1.26595	0.0123795	6.68666	5.4293	24.7681	27.5618	N/A	"MORN repeat protein, putative"
PF3D7_1426300	0.197781	0.599863	31.8913	27.9036	37.3644	39.497	N/A	"dynein-associated protein, putative"
PF3D7_1426200	-1.44734	0.000127177	96.7873	118.648	45.8603	43.0672	PRMT1	protein arginine N-methyltransferase 1
PF3D7_1426100	-0.866522	0.0325378	308.894	270.358	189.996	138.183	N/A	"basic transcription factor 3b, putative"
PF3D7_1426000	-0.393407	0.31407	702.08	639.352	603.733	513.274	RPL21	60S ribosomal protein L21
PF3D7_1425900	0.243701	0.536789	43.063	38.8549	45.7352	62.9959	N/A	"conserved Plasmodium protein, unknown function"
PF3D7_1425800	-0.534493	0.159525	40.2639	50.7488	30.3066	38.7871	N/A	"conserved Plasmodium protein, unknown function"
PF3D7_1425700	0.337676	0.366487	104.045	112.402	131.172	155.336	N/A	"conserved Plasmodium protein, unknown function"
PF3D7_1425600	4.41692	3.68e-21	3.61142	4.80717	59.9841	139.104	N/A	"zinc finger protein, putative"
PF3D7_1425500	-0.207687	0.625213	35.5596	37.0887	30.4305	26.8808	N/A	"conserved Plasmodium protein, unknown function"
PF3D7_1425400	-0.825301	0.0370669	112.91	92.5786	68.4974	54.3282	N/A	"DEAD/DEAH box helicase, putative"
PF3D7_1425300	-0.295966	0.427578	399.074	423.614	340.794	371.428	N/A	"conserved Plasmodium protein, unknown function"
PF3D7_1425200	-0.357194	0.433812	18.572	18.8606	20.8144	11.9345	N/A	"enoyl-CoA hydratase, putative"
PF3D7_1425100	0.253178	0.767305	4.85487	3.94723	12.3435	2.33751	N/A	small nucleolar RNA snoR31
PF3D7_1425000	0.811859	0.113153	19.0127	27.8959	56.8796	58.1802	N/A	Plasmodium RNA of unknown function RUF4
PF3D7_1424900	-0.0553609	0.942138	17.1501	14.5985	32.054	31.9773	N/A	small nucleolar RNA snoR30
PF3D7_1424800	0.540454	0.539499	6.6038	7.22428	9.25084	13.9512	N/A	unspecified product
PF3D7_1424700	0.0708776	0.876123	33.1377	39.2042	36.2221	48.1564	N/A	small nucleolar RNA snoR29
PF3D7_1424600	0.768966	0.111554	40.287	37.7164	49.7958	49.9141	N/A	small nucleolar RNA snoR28
PF3D7_1424500	0.679187	0.165747	42.6321	45.5606	56.0821	47.9525	N/A	small nucleolar RNA snoR27
PF3D7_1424400	-0.191801	0.605505	964.323	927.667	919.593	845.508	N/A	"60S ribosomal protein L7-3, putative"
PF3D7_1424300	-0.109228	0.887928	16.3381	10.8967	19.8484	13.3501	N/A	small nucleolar RNA snoR26
PF3D7_1424200	-0.428315	0.555338	10.6542	16.2831	11.1403	14.9236	N/A	small nucleolar RNA snoR25
PF3D7_1424100	-0.0922662	0.801934	934.089	912.906	933.44	877.656	N/A	"60S ribosomal protein L5, putative"
PF3D7_1424000	0.868692	0.43613	1.14068	0.86621	2.18957	0.516217	N/A	small nucleolar RNA snoR24
PF3D7_1423900	-0.103833	0.949813	1.93574	0	2.21616	0.216179	N/A	small nucleolar RNA snoR23
PF3D7_1423800	-0.132928	0.747707	26.3646	45.5213	27.3963	43.4513	VPS3	"vacuolar protein sorting-associated protein 3, putative"
PF3D7_1423700	1.08625	0.0133448	92.3474	174.737	221.835	376.968	N/A	"conserved Plasmodium protein, unknown function"
PF3D7_1423600	1.4107	0.000446551	158.622	126.18	437.919	375.327	N/A	"calcium-dependent protein kinase, putative"
PF3D7_1423500	2.20153	2.58e-06	23.0731	35.8426	90.6132	202.46	N/A	"conserved Plasmodium protein, unknown function"
PF3D7_1423400	1.02853	0.02634	3.33961	6.51882	7.44677	13.3308	N/A	"conserved Plasmodium membrane protein, unknown function"
PF3D7_1423300	-0.954302	0.0096739	540.651	634.141	285.273	365.412	PP7	serine/threonine protein phosphatase 7
PF3D7_1423200	-0.37894	0.33547	55.1585	87.8657	52.8683	65.8643	CYP52	peptidyl-prolyl cis-trans isomerase
PF3D7_1423100	0.766883	0.0692679	145.366	92.8954	225.934	199.81	N/A	"ankyrin, putative"
PF3D7_1423000	0.89894	0.0166144	93.7154	122.531	195.238	247.829	NOG2	"nucleolar GTP-binding protein 2, putative"
PF3D7_1422900	4.03719	7.29e-17	6.31784	7.02644	66.1764	156.949	N/A	"14-3-3 protein, putative"
PF3D7_1422800	-0.472864	0.222578	31.8834	30.3794	22.8402	26.1096	ARP4a	"actin-related protein, putative"
PF3D7_1422700	-1.04806	0.00714929	39.2252	59.5196	24.4727	26.1513	N/A	"conserved Plasmodium protein, unknown function"
PF3D7_1422600	-0.340019	0.363728	37.1143	47.2291	33.5822	32.778	N/A	"conserved Plasmodium protein, unknown function"
PF3D7_1422500	-1.60791	0.000194184	105.201	80.5193	36.0806	22.8024	HRD1	ERAD-associated E3 ubiquitin-protein ligase HRD1
PF3D7_1422400	0.396886	0.398282	12.3039	26.3794	19.8359	33.6169	N/A	"conserved Plasmodium protein, unknown function"
PF3D7_1422300	0.420091	0.285696	36.376	56.3712	60.4498	71.5383	N/A	"DnaJ protein, putative"
PF3D7_1422200	-0.138258	0.722999	146.611	118.391	124.401	130.466	N/A	"conserved Plasmodium protein, unknown function"
PF3D7_1422100	-0.115022	0.756521	95.9563	97.7331	89.3298	93.4776	N/A	"mitochondrial ribosomal protein L21 precursor, putative"
PF3D7_1422000	-0.553678	0.271423	208.688	120.789	154.497	68.0048	COX14	"cytochrome c oxidase assembly protein COX14, putative"
PF3D7_1421900	-0.45965	0.243935	660.708	493.378	430.565	443.795	CTR2	"copper transporter, putative"
PF3D7_1421800	1.30285	0.00447568	9.03944	16.0453	20.0354	35.2187	N/A	"conserved Plasmodium protein, unknown function"
PF3D7_1421700	-0.2951	0.590753	16.9487	24.7384	22.1157	25.7786	N/A	unspecified product
PF3D7_1421600	-0.154495	0.691844	32.5714	46.2864	34.9738	39.496	N/A	"conserved Plasmodium protein, unknown function"
PF3D7_1421500	-0.522721	0.267529	40.468	40.3653	30.7124	23.4962	TIM8	"mitochondrial import inner membrane translocase subunit TIM8, putative"
PF3D7_1421400	-0.162522	0.680506	53.3394	61.9628	55.2879	48.1045	RPC34	"DNA-directed RNA polymerase III subunit RPC6, putative"
PF3D7_1421300	1.05508	0.00520361	11.3602	13.0184	26.4421	28.6559	N/A	"conserved Plasmodium protein, unknown function"
PF3D7_1421200	-0.565224	0.142562	1078.58	971.306	746.244	649.126	RPS25	40S ribosomal protein S25
PF3D7_1421150	0.0993931	0.889072	30.8157	16.571	31.5446	7.97347	N/A	C/D small nucleolar RNA
PF3D7_1421100	1.05759	0.0440368	11.0829	27.0414	26.1002	56.6598	N/A	"conserved Plasmodium protein, unknown function"
PF3D7_1421000	0.755012	0.0696681	39.4171	33.6376	66.972	63.0383	N/A	"conserved Plasmodium protein, unknown function"
PF3D7_1420900	-0.624112	0.156531	62.3132	40.4488	41.4126	31.0629	N/A	"mannose-1-phosphate guanyltransferase, putative"
PF3D7_1420800	0.156841	0.821405	2.15737	0.934009	2.7734	1.84101	N/A	"dynein-associated protein, putative"
PF3D7_1420700	0.826346	0.114518	319.238	810.352	629.639	1464.57	P113	surface protein P113
PF3D7_1420600	-0.264801	0.499425	91.6763	71.1683	74.3913	73.4996	PANK1	"pantothenate kinase 1, putative"
PF3D7_1420500	2.4081	4.18e-08	1.53429	1.67659	7.07002	8.1935	N/A	"conserved Plasmodium membrane protein, unknown function"
PF3D7_1420400	-0.0199329	0.957927	61.939	89.6661	75.6324	78.6855	GlyRS	glycine--tRNA ligase
PF3D7_1420300	-0.171547	0.683715	44.4073	62.5849	39.1635	66.1266	HEP1	DNL-type zinc finger protein
PF3D7_1420200	-0.827866	0.0287441	68.0518	90.0444	41.5763	52.403	N/A	"tetratricopeptide repeat protein, putative"
PF3D7_1420100	0.548887	0.223611	4.43112	10.516	9.70109	13.9181	N/A	"conserved Plasmodium protein, unknown function"
PF3D7_1420000	-0.633005	0.0935746	87.7984	84.9098	58.3857	48.9164	SF3B4	"splicing factor 3B subunit 4, putative"
PF3D7_1419900	0.788871	0.0560264	27.6607	45.3099	53.2586	78.3475	N/A	"YTH domain-containing protein, putative"
PF3D7_1419800	-1.38096	0.00139175	92.7103	70.8538	40.2296	24.1772	GR	glutathione reductase
PF3D7_1419700	0.163062	0.664884	120.321	161.279	145.451	188.998	N/A	"conserved Plasmodium protein, unknown function"
PF3D7_1419600	-0.277101	0.484669	200.811	220.119	133.92	227.473	N/A	"conserved Plasmodium protein, unknown function"
PF3D7_1419500	0.462339	0.281605	21.509	19.031	28.7853	34.1343	N/A	"conserved Plasmodium protein, unknown function"
PF3D7_1419400	-0.94379	0.0490485	24.6748	61.2752	16.9146	30.065	N/A	"conserved Plasmodium membrane protein, unknown function"
PF3D7_1419300	0.149412	0.715371	78.6998	63.7181	92.93	65.0031	GST	glutathione S-transferase
PF3D7_1419200	-0.0984812	0.798367	40.3113	45.3281	37.532	45.1039	N/A	"thioredoxin-like protein, putative"
PF3D7_1419100	0.139853	0.745402	29.3287	52.8817	36.5084	59.2826	SPB4	"ATP-dependent rRNA helicase SPB4, putative"
PF3D7_1419000	0.0600829	0.875824	88.335	122.155	95.4787	132.702	N/A	"conserved Plasmodium protein, unknown function"
PF3D7_1418900	-0.967447	0.0628509	17.4506	49.6569	11.5016	21.8369	DBP4	"ATP-dependent RNA helicase DBP4, putative"
PF3D7_1418800	0.137806	0.793778	16.1397	16.9523	20.489	9.0196	N/A	signal recognition particle RNA
PF3D7_1418700	-1.29118	0.525511	0.593054	0.338787	0.156795	0.403176	N/A	5S ribosomal RNA
PF3D7_1418600	NA	NA	0.296527	0	0	0	N/A	5S ribosomal RNA
PF3D7_1418500	-3.06161	0.427773	1.07896	0	0	0	N/A	5S ribosomal RNA
PF3D7_1418400	-0.341837	0.85009	1.21206	0.663087	1.25454	0	N/A	tRNA Proline
PF3D7_1418300	0.871089	0.0415319	27.0353	27.0823	58.8904	49.3305	N/A	"calmodulin, putative"
PF3D7_1418200	0.227217	0.587057	34.4816	30.4432	36.4516	33.4696	N/A	"conserved Plasmodium protein, unknown function"
PF3D7_1418100	5.18088	2.4e-39	0.891751	1.03376	31.425	45.6465	LISP1	"liver specific protein 1, putative"
PF3D7_1418000	-1.75936	0.000444574	254.516	186.642	91.9547	36.4902	UFD1	"ubiquitin fusion degradation protein UFD1, putative"
PF3D7_1417900	-1.64801	0.000468649	151.1	136.369	62.2014	28.036	N/A	"conserved Plasmodium protein, unknown function"
PF3D7_1417800	-0.505681	0.167204	167.303	205.708	140.752	137.299	MCM2	DNA replication licensing factor MCM2
PF3D7_1417700	1.55247	3.8e-05	245.761	248.612	667.278	878.642	N/A	"conserved Plasmodium protein, unknown function"
PF3D7_1417600	1.60648	0.00169428	37.7116	86.7597	115.707	279.398	N/A	"conserved Plasmodium protein, unknown function"
PF3D7_1417500	-0.584021	0.150646	46.8048	77.1824	44.7424	39.3519	CBF5	"H/ACA ribonucleoprotein complex subunit 4, putative"
PF3D7_1417400	-0.0962844	0.838826	44.9222	92.8189	44.5886	88.7209	EPAC	"rap guanine nucleotide exchange factor, putative, pseudogene"
PF3D7_1417300	-0.671871	0.0686173	55.2718	63.7191	35.6535	39.4394	ATG4	"cysteine protease ATG4, putative"
PF3D7_1417200	0.116659	0.815213	60.7015	159.11	84.7939	161.341	N/A	"NOT family protein, putative"
PF3D7_1417100	-1.46156	0.00140502	31.0154	20.3256	12.4133	8.67046	N/A	"conserved Plasmodium protein, unknown function"
PF3D7_1417000	3.99304	1.02e-15	4.39115	2.36703	62.0998	71.4376	IMC1l	"inner membrane complex protein 1l, putative"
PF3D7_1416900	0.502566	0.239844	205.733	155.956	322.215	234.261	N/A	"prefoldin subunit 2, putative"
PF3D7_1416800	0.787355	0.0500612	18.9655	32.1666	40.5141	50.9416	N/A	"lysine--tRNA ligase, putative"
PF3D7_1416700	2.78064	1.33e-07	21.2905	10.1395	144.432	84.6828	N/A	"conserved Plasmodium protein, unknown function"
PF3D7_1416600	3.89432	2.87e-14	7.28781	14.2929	93.3818	248.032	N/A	"conserved Plasmodium protein, unknown function"
PF3D7_1416500	-0.966752	0.0151365	116.09	98.0029	50.272	71.1608	GDH1	NADP-specific glutamate dehydrogenase
PF3D7_1416400	1.3776	0.00225168	7.68696	17.0904	26.2017	32.6794	N/A	"conserved Plasmodium protein, unknown function"
PF3D7_1416300	0.29033	0.459006	79.2496	67.219	94.8143	82.098	N/A	"conserved protein, unknown function"
PF3D7_1416200	-0.214832	0.608518	64.5254	95.3824	53.3142	94.2293	MCA3	metacaspase-like protein
PF3D7_1416100	-1.10839	0.00379889	76.0527	85.0701	32.7221	49.8242	SEY1	"protein SEY1, putative"
PF3D7_1416000	-0.00680623	0.989277	6.1478	2.98299	8.25134	4.21712	N/A	"conserved Plasmodium protein, unknown function"
PF3D7_1415900	-0.409734	0.305273	78.8064	102.442	64.0388	70.5498	N/A	"zinc finger protein, putative"
PF3D7_1415800	0.183676	0.633791	30.1758	38.023	40.9879	38.5649	N/A	"dimethyladenosine transferase, putative"
PF3D7_1415700	1.95888	5.02e-07	35.0388	31.0647	142.379	131.425	N/A	"serine C-palmitoyltransferase, putative"
PF3D7_1415600	-0.10339	0.801493	33.6238	57.2163	38.3873	52.506	N/A	"conserved Plasmodium protein, unknown function"
PF3D7_1415500	-0.56582	0.158995	11.8072	10.7462	8.01738	7.76657	N/A	"conserved Plasmodium membrane protein, unknown function"
PF3D7_1415400	-0.107114	0.807373	46.4115	87.0244	49.102	81.9404	N/A	"conserved Plasmodium protein, unknown function"
PF3D7_1415300	0.348906	0.377864	168.167	121.334	204.444	186.472	N/A	"RNA-binding protein Nova-1, putative"
PF3D7_1415200	-0.314903	0.451749	68.0548	88.418	52.8606	62.0003	N/A	"DNA-directed RNA polymerases I and III subunit RPAC2, putative"
PF3D7_1415100	-0.346041	0.354542	74.1669	69.8706	62.3829	61.1613	N/A	"conserved Plasmodium protein, unknown function"
PF3D7_1415000	0.291197	0.439398	91.5088	96.5854	119.443	124.746	UDG	uracil-DNA glycosylase
PF3D7_1414900	0.221105	0.584469	6.88023	8.65367	9.05728	11.5838	N/A	"ATP-dependent protease, putative"
PF3D7_1414800	-1.50944	0.000447979	120.813	91.1278	47.3515	31.153	SMB1	"small nuclear ribonucleoprotein-associated protein B, putative"
PF3D7_1414700	1.00528	0.0790326	14.6173	50.821	37.3427	93.9708	N/A	"ubiquitin carboxyl-terminal hydrolase, putative"
PF3D7_1414600	-0.193804	0.6088	93.9258	111.611	81.8905	114.139	Pgt1	mRNA-capping enzyme subunit alpha
PF3D7_1414500	-0.0709232	0.878403	143.238	274.288	137.166	277.75	ABCk2	"atypical protein kinase, ABC-1 family, putative"
PF3D7_1414400	-0.27891	0.474992	2049.7	1683.3	1810.66	1421.33	PP1	serine/threonine protein phosphatase PP1
PF3D7_1414300	-0.461879	0.253829	876.236	735.112	714.207	545.507	N/A	"60S ribosomal protein L10, putative"
PF3D7_1414200	-0.990809	0.0103348	302.534	362.109	145.157	203.107	N/A	"conserved Plasmodium protein, unknown function"
PF3D7_1414100	0.58659	0.11841	46.4201	59.7304	81.0757	84.6306	N/A	"conserved Plasmodium protein, unknown function"
PF3D7_1414000	0.0380866	0.92871	597.007	409.82	640.351	461.445	RPN13	"26S proteasome regulatory subunit RPN13, putative"
PF3D7_1413900	-0.031965	0.937047	113.594	91.8263	118.905	83.2674	N/A	"DnaJ protein, putative"
PF3D7_1413800	-0.560465	0.15249	54.7027	54.0238	30.3212	47.3204	DPH1	"diphthamide biosynthesis protein 1, putative"
PF3D7_1413700	-1.31845	0.00814802	102.412	184.266	32.8278	90.4506	N/A	"conserved Plasmodium protein, unknown function"
PF3D7_1413600	0.635661	0.120975	9.7296	11.3656	16.4835	17.6583	N/A	"conserved Plasmodium protein, unknown function"
PF3D7_1413500	-0.0911849	0.821543	52.1249	46.1448	51.9158	44.2296	SufC	FeS assembly ATPase SufC
PF3D7_1413400	-0.597637	0.126037	45.8946	66.1203	37.6097	43.0413	N/A	"30S ribosomal protein S9, putative"
PF3D7_1413300	1.82556	0.068718	1.83069	0.8303	8.79049	1.75571	N/A	"conserved Plasmodium protein, unknown function"
PF3D7_1413200	2.90156	9.63e-15	23.3501	25.2657	178.463	217.893	N/A	"conserved Plasmodium protein, unknown function"
PF3D7_1413100	3.91312	2.63e-19	2.7377	2.29131	48.3015	80.6454	N/A	"conserved Plasmodium protein, unknown function"
PF3D7_1413000	4.23509	9.37e-20	1.85024	4.26385	42.7024	59.3345	N/A	"conserved Plasmodium protein, unknown function"
PF3D7_1412900	0.563685	0.133137	132.541	135.781	190.076	236.398	N/A	"ubiquitin-conjugating enzyme E2, putative"
PF3D7_1412800	-0.042151	0.910189	128.516	146.549	124.087	153.897	NMT	glycylpeptide N-tetradecanoyltransferase
PF3D7_1412700	-0.455352	0.273093	15.5959	26.6038	13.8136	18.1716	N/A	"AAA family ATPase, putative"
PF3D7_1412600	-0.0264004	0.950786	12.7249	20.1326	17.6207	16.4725	DHS	deoxyhypusine synthase
PF3D7_1412500	1.3234	0.00128505	40.988	32.686	118.924	83.8961	ACT2	actin II
PF3D7_1412400	0.100438	0.840007	29.3387	68.6343	33.6281	74.6497	N/A	"conserved Plasmodium protein, unknown function"
PF3D7_1412300	-0.100914	0.798777	1067.46	883.442	1115.35	814.774	NTF2	"nuclear transport factor 2, putative"
PF3D7_1412200	1.11766	0.00413668	15.3042	21.1535	33.9273	50.1905	N/A	"conserved Plasmodium protein, unknown function"
PF3D7_1412100	-0.790825	0.0375153	69.1108	95.0841	44.648	55.8789	MCMBP	"mini-chromosome maintenance complex-binding protein, putative"
PF3D7_1412000	-0.404617	0.366899	89.4303	57.099	67.4637	45.3778	N/A	"p1/s1 nuclease, putative"
PF3D7_1411900	0.636061	0.107819	45.685	69.0543	104.535	96.2038	N/A	"p1/s1 nuclease, putative"
PF3D7_1411800	0.480409	0.258647	14.1727	23.6057	24.887	34.2223	N/A	"conserved Plasmodium protein, unknown function"
PF3D7_1411700	-0.135788	0.730582	18.6077	21.5284	20.0112	17.4517	N/A	"methyltransferase, putative"
PF3D7_1411600	-0.599926	0.146289	11.3857	20.7812	10.7195	12.1134	N/A	"GTP-binding protein, putative"
PF3D7_1411500	1.29203	0.00851448	13.0598	31.7485	40.035	73.3658	N/A	"conserved Plasmodium protein, unknown function"
PF3D7_1411400	0.713221	0.109216	26.8696	53.8272	51.8319	86.8155	PREX	plastid replication-repair enzyme
PF3D7_1411300	-1.6484	1.05e-05	86.4786	85.6635	29.3395	32.3875	N/A	"conserved Plasmodium protein, unknown function"
PF3D7_1411200	-0.751432	0.0395843	573.892	635.41	349.607	410.169	ROM8	rhomboid protease ROM8
PF3D7_1411100	-0.0911602	0.829687	203.546	156.7	141.733	175.67	N/A	"conserved Plasmodium membrane protein, unknown function, unspecified product"
PF3D7_1411000	-0.741141	0.15082	42.5995	29.2739	40.0685	129.504	N/A	"conserved Plasmodium protein, unknown function"
PF3D7_1410900	-0.721206	0.0526887	125.65	139.253	76.1341	89.9244	N/A	"ribosome maturation protein SBDS, putative"
PF3D7_1410800	0.166347	0.688331	402.058	268.445	428.243	434.718	N/A	"ankyrin-repeat protein, putative"
PF3D7_1410700	-0.0233188	0.951116	286.672	259.204	243.768	321.356	N/A	"conserved Plasmodium protein, unknown function"
PF3D7_1410600	-0.330108	0.401493	397.187	349.473	352.261	266.469	eIF2gamma	"eukaryotic translation initiation factor 2 subunit gamma, putative"
PF3D7_1410500	0.214304	0.608967	56.4132	50.5516	61.2806	65.1327	N/A	"conserved Plasmodium protein, unknown function"
PF3D7_1410400	-0.315254	0.394314	2926.76	2636.31	2256.74	2505.1	RAP1	rhoptry-associated protein 1
PF3D7_1410300	0.113153	0.799064	30.1282	55.4752	36.0737	62.173	N/A	"WD repeat-containing protein, putative"
PF3D7_1410200	0.323635	0.463055	34.4182	58.5151	45.4708	79.7374	N/A	cytidine triphosphate synthetase
PF3D7_1410100	1.89568	1.56e-05	6.0627	8.78154	29.8614	30.6744	N/A	"alpha/beta hydrolase, putative"
PF3D7_1410000	-0.479863	0.207362	68.3961	84.9687	60.9176	62.2413	EMC2	"ER membrane protein complex subunit 2, putative"
PF3D7_1409900	0.186863	0.625861	167.076	144.292	203.425	172.578	CDS	cytidine diphosphate-diacylglycerol synthase
PF3D7_1409800	0.217	0.572652	26.3631	30.8311	36.1517	30.0801	CELF2	"CUGBP Elav-like family member 2, putative"
PF3D7_1409700	0.884684	0.0267287	8.652	7.44282	13.9838	15.7704	N/A	"conserved Plasmodium protein, unknown function"
PF3D7_1409600	-0.510078	0.294674	37.7479	87.1134	33.8044	61.5188	N/A	"conserved Plasmodium protein, unknown function"
PF3D7_1409500	0.876569	0.0224969	20.5077	23.4436	35.0152	47.1098	N/A	"conserved Plasmodium protein, unknown function"
PF3D7_1409400	-0.69246	0.0846376	2150.96	1603.37	1308.38	1161.68	N/A	"conserved Plasmodium membrane protein, unknown function"
PF3D7_1409300	-0.101349	0.783021	402.484	377.954	380.363	385.987	DDI1	"DNA damage-inducible protein 1, putative"
PF3D7_1409200	0.413198	0.296541	150.829	133.577	221.736	195.975	N/A	"conserved Plasmodium protein, unknown function"
PF3D7_1409100	-0.442173	0.232854	44.0125	56.0655	37.4145	39.8291	N/A	"aldo-keto reductase, putative"
PF3D7_1409000	-0.262297	0.551317	28.5549	25.688	30.2103	17.8429	N/A	"WD repeat-containing protein, putative"
PF3D7_1408900	-0.91069	0.0484179	19.179	17.3976	12.595	7.78703	N/A	"tRNA-dihydrouridine synthase, putative"
PF3D7_1408800	2.84194	1.45e-06	1.13054	0.615321	7.28423	12.6915	N/A	"conserved Plasmodium protein, unknown function"
PF3D7_1408700	0.341454	0.505576	35.2955	87.3818	49.1563	113.794	N/A	"conserved Plasmodium protein, unknown function"
PF3D7_1408600	-0.689084	0.058229	1070.45	1163.68	733.246	759.421	N/A	"40S ribosomal protein S8e, putative"
PF3D7_1408500	0.128627	0.741177	57.3633	59.3756	70.9603	71.3263	N/A	"conserved Plasmodium protein, unknown function"
PF3D7_1408400	-0.491981	0.192825	63.4413	83.1946	48.8775	63.0474	FANCJ	"FANCJ-like helicase, putative"
PF3D7_1408300	4.29436	2.72e-22	14.5395	11.9795	223.716	377.987	N/A	"conserved Plasmodium protein, unknown function"
PF3D7_1408200	1.36279	0.00326108	33.0378	70.1668	96.2952	181.002	AP2-G2	"AP2 domain transcription factor AP2-G2, putative"
PF3D7_1408100	-0.00227081	0.995096	206.084	200.543	213.307	208.132	HAP	plasmepsin III
PF3D7_1408000	0.0750939	0.861191	183.31	106.153	170.936	146.952	N/A	plasmepsin II
PF3D7_1407900	-0.289003	0.64766	72.6523	377.048	108.552	276.974	PMI	plasmepsin I
PF3D7_1407800	0.275332	0.498451	284.73	503.131	439.718	564.02	PM4	plasmepsin IV
PF3D7_1407700	2.31121	7.8e-08	7.20398	13.4116	54.3288	63.6611	N/A	"conserved Plasmodium protein, unknown function"
PF3D7_1407600	1.98516	4.25e-05	5.67197	11.7973	21.4935	46.9987	N/A	"conserved Plasmodium protein, unknown function"
PF3D7_1407500	0.33006	0.425623	84.5749	83.2936	122.044	91.3333	N/A	"multifunctional methyltransferase subunit TRM112, putative"
PF3D7_1407400	0.063274	0.869359	62.6841	72.5048	72.5216	66.7651	N/A	"conserved Plasmodium protein, unknown function"
PF3D7_1407300	-0.0209435	0.957471	184.017	257.489	183.154	271.597	PRP38B	"pre-mRNA-splicing factor 38B, putative"
PF3D7_1407200	-1.18715	0.00904458	89.0642	124.389	29.3611	68.5153	N/A	"conserved Plasmodium protein, unknown function"
PF3D7_1407100	-0.387355	0.315413	101.48	128.77	104.107	81.2773	NOP1	"rRNA 2'-O-methyltransferase fibrillarin, putative"
PF3D7_1407000	1.28471	0.0098471	4.622	2.2757	12.0705	7.89644	CCp3	LCCL domain-containing protein
PF3D7_1406900	0.322414	0.436585	34.3836	23.6785	37.9963	41.713	N/A	"radical SAM protein, putative"
PF3D7_1406800	-0.322914	0.454472	2876.25	1842.79	2325.25	1698.58	GAPM3	glideosome associated protein with multiple membrane spans 3
PF3D7_1406700	-1.69961	0.00079498	93.8328	62.7468	36.7391	19.7652	VPS29	vacuolar protein sorting-associated protein 29
PF3D7_1406600	-0.676876	0.0767661	66.603	103.303	51.1896	62.0736	ClpC	"ATP-dependent Clp protease regulatory subunit ClpC, putative"
PF3D7_1406500	1.58059	0.000266518	1.79326	2.48606	5.38216	10.2105	WDR65	"WD repeat-containing protein 65, putative"
PF3D7_1406400	-0.855427	0.0622984	37.9123	31.6154	29.0719	14.2302	PPR	"pentatricopeptide repeat domain-containing protein, putative"
PF3D7_1406300	-1.19759	0.00214135	110.569	135.394	46.776	70.0589	GDPD	glycerophosphodiester phosphodiesterase
PF3D7_1406200	-0.342807	0.497074	38.0122	102.301	41.0474	78.0033	N/A	"conserved Plasmodium protein, unknown function"
PF3D7_1406100	-0.104079	0.820247	22.7288	44.7796	24.3072	43.7031	N/A	"conserved Plasmodium protein, unknown function"
PF3D7_1406000	-0.750627	0.0906645	124.606	100.346	83.3682	61.8437	RBM8A	"RNA-binding protein 8A, putative"
PF3D7_1405900	-0.40963	0.406065	27.1554	59.7572	23.1547	46.4672	N/A	"RNA-binding protein, putative"
PF3D7_1405800	-0.385363	0.426939	45.0314	113.814	47.3049	82.9854	BOP1	"ribosome biogenesis protein BOP1, putative"
PF3D7_1405700	-1.12628	0.00289622	119.353	144.338	52.0575	66.4605	N/A	"RING zinc finger protein, putative"
PF3D7_1405600	0.334024	0.456228	311.559	203.885	425.629	263.644	RNR	"ribonucleoside-diphosphate reductase small chain, putative"
PF3D7_1405500	-0.518799	0.297163	7.53859	20.9164	8.82907	10.6843	CBWD1	"COBW domain-containing protein 1, putative"
PF3D7_1405400	-0.56913	0.180666	9.76411	17.9941	8.27777	10.6796	MutS	"DNA mismatch repair protein, putative"
PF3D7_1405300	-0.119443	0.771753	20.5717	31.2207	20.4795	29.7074	N/A	"conserved Plasmodium protein, unknown function"
PF3D7_1405200	-0.0830348	0.831922	60.0546	75.4577	59.0747	71.9616	BET5	"trafficking protein particle complex subunit 1, putative"
PF3D7_1405100	-0.0818251	0.83895	59.8087	81.0997	55.5417	84.1364	N/A	"GTPase-activating protein, putative"
PF3D7_1405000	-0.811418	0.0330194	34.5601	42.0802	21.4984	25.3278	N/A	"conserved Plasmodium protein, unknown function"
PF3D7_1404900	0.825183	0.024248	780.511	1031.96	1637.6	1791.35	N/A	"conserved Plasmodium protein, unknown function"
PF3D7_1404800	0.188294	0.772503	72.8864	346.661	112.658	400.178	N/A	"conserved Plasmodium protein, unknown function"
PF3D7_1404700	-0.699534	0.0874807	83.6048	69.2813	38.781	59.7663	N/A	"conserved Plasmodium protein, unknown function"
PF3D7_1404600	1.55566	6.03e-05	16.5422	24.4032	59.4326	70.4232	ACalpha	adenylyl cyclase alpha
PF3D7_1404500	0.367455	0.356321	54.9158	66.7362	61.1375	92.1831	RRP5	"rRNA biogenesis protein RRP5, putative"
PF3D7_1404400	-0.10306	0.818836	43.7288	42.0723	55.3078	34.137	N/A	"mitochondrial ribosomal protein L16 precursor, putative"
PF3D7_1404300	4.79428	7.55e-29	10.1453	7.44313	232.342	265.101	SOAP	"secreted ookinete adhesive protein, putative"
PF3D7_1404200	1.32729	0.00379927	20.4747	16.3925	52.9594	48.6758	N/A	"conserved Plasmodium protein, unknown function"
PF3D7_1404100	-0.114703	0.789063	158.236	142.41	167.501	107.604	N/A	"cytochrome c, putative"
PF3D7_1404000	-0.490522	0.29588	68.0416	66.3417	64.5673	32.9655	RPB4	"DNA-directed RNA polymerase II subunit RPB4, putative"
PF3D7_1403900	-0.288157	0.506205	83.6415	52.6123	73.1924	47.5052	CPPED1	"serine/threonine protein phosphatase CPPED1, putative"
PF3D7_1403800	-0.916991	0.0176582	15.4936	19.3242	8.96756	11.5064	MISFIT	"nuclear formin-like protein MISFIT, putative"
PF3D7_1403700	1.32696	0.00197408	29.0991	23.5514	81.5399	57.4513	TRAM	"translocation associated membrane protein, putative"
PF3D7_1403600	-0.487396	0.287371	578.221	327.48	392.465	310.975	Sel1	selenoprotein
PF3D7_1403500	0.224158	0.622404	126.221	61.5388	137.864	93.7468	N/A	"dynein light chain, putative"
PF3D7_1403400	0.33181	0.377958	89.3064	81.9341	115.029	115.759	N/A	"conserved Plasmodium protein, unknown function"
PF3D7_1403300	0.816203	0.0690336	2.17523	4.02782	5.35599	4.48881	N/A	"conserved Plasmodium protein, unknown function"
PF3D7_1403200	3.83034	7.97e-18	3.10342	4.95044	68.1652	63.8569	N/A	"conserved Plasmodium protein, unknown function"
PF3D7_1403100	-0.399267	0.294288	69.2298	94.635	57.0699	74.6653	CND1	"condensin complex subunit 1, putative"
PF3D7_1403000	2.13534	3.02e-06	4.67725	3.48802	21.573	28.8642	N/A	"conserved Plasmodium protein, unknown function"
PF3D7_1402900	0.997912	0.00701303	28.6498	31.9963	60.799	68.0665	N/A	"conserved Plasmodium protein, unknown function"
PF3D7_1402800	1.15072	0.00517986	152.052	236.467	354.274	560.404	N/A	"conserved Plasmodium protein, unknown function"
PF3D7_1402700	2.22758	2.84e-09	100.313	117.983	457.625	638.425	SR140	"U2 snRNP-associated SURP motif-containing protein, putative"
PF3D7_1402600	-0.149148	0.792676	11.5085	23.2959	27.838	14.9786	N/A	small nucleolar RNA snoR22
PF3D7_1402500	-0.972149	0.0204928	1162.81	998.397	625.822	458.959	N/A	"ubiquitin-40S ribosomal protein S27a, putative"
PF3D7_1402400	-0.666578	0.0891079	37.4774	50.5052	27.6913	34.1924	N/A	"zinc finger protein, putative"
PF3D7_1402300	-1.0623	0.00801987	207.207	172.846	110.704	81.8217	RPN6	26S proteasome regulatory subunit RPN6
PF3D7_1402200	-1.80872	0.000492177	763.049	377.825	227.905	104.928	N/A	"conserved Plasmodium protein, unknown function"
PF3D7_1402100	1.15096	0.00267765	9.55268	10.0946	22.5334	25.6155	N/A	"conserved Plasmodium protein, unknown function"
PF3D7_1402000	0.615899	0.118689	46.0088	42.7115	59.1688	54.5208	N/A	"conserved Plasmodium protein, unknown function"
PF3D7_1401900	0.667747	0.0757637	141.68	145.856	253.133	230.777	N/A	"conserved Plasmodium protein, unknown function"
PF3D7_1401800	-0.0582547	0.880578	413.886	312.257	377.18	376.617	CK	choline kinase
PF3D7_1401700	3.06677	6.84e-08	6.44687	2.80735	46.6694	34.2691	N/A	"conserved Plasmodium protein, unknown function"
PF3D7_1401600	0.349647	0.399913	906.892	1062.61	947.55	1724.74	N/A	"Plasmodium exported protein (PHISTb), unknown function"
PF3D7_1401500	1.73532	0.000113468	11.0654	27.0185	52.8411	85.7556	N/A	"esterase, putative"
PF3D7_1401400	-0.656145	0.27995	804.075	2447.17	477.863	1666.71	ETRAMP14	early transcribed membrane protein 14.1
PF3D7_1401300	1.1431	0.00467006	10.2345	13.5094	26.9157	26.9108	EH2	epoxide hydrolase 2
PF3D7_1401200	-0.641513	0.111311	84.7578	131.926	60.6598	77.0536	N/A	"Plasmodium exported protein, unknown function"
PF3D7_1401100	-0.419298	0.788452	80.1741	886.276	133.039	606.523	N/A	"DnaJ protein, putative"
PF3D7_1401050	0.428495	0.568067	1.63566	8.3822	3.77745	10.0339	N/A	"erythrocyte membrane protein 1 (PfEMP1), exon 2, pseudogene"
PF3D7_1401000	2.06245	4.82e-05	1.69952	3.80916	12.5934	12.4702	GBPH	glycophorin binding protein
PF3D7_1400900	0.0814572	0.985841	0	0	0	0.130336	N/A	"Plasmodium exported protein (PHISTa), unknown function, pseudogene"
PF3D7_1400800	1.50791	0.508223	0	0	0	0.263834	RIF	rifin
PF3D7_1400700	1.15876	0.475148	0.161321	0	0.763476	0	N/A	stevor
PF3D7_1400600	0.0466684	0.983114	0	0.205926	0.134366	0.272157	RIF	rifin
PF3D7_1400500	1.55366	0.350855	0.136705	0.463901	0.447649	0.527404	RIF	rifin
PF3D7_1400400	1.24403	0.343924	0.696926	0.126601	0.865958	0.987527	RIF	rifin
PF3D7_1400300	4.79584	0.0529888	0	0	0.252156	0.434202	RIF	rifin
PF3D7_1400200	2.29832	0.0764168	0.11968	0.330393	0.812992	0.799631	RIF	rifin
PF3D7_1400100	-0.54733	0.520821	0.336578	0.793724	0.274336	0.575327	N/A	"erythrocyte membrane protein 1 (PfEMP1), pseudogene"
PF3D7_1373500	-1.07217	0.00799798	11.5795	15.7376	5.81912	8.23454	VAR	"erythrocyte membrane protein 1, PfEMP1"
PF3D7_1373400	1.49775	0.000872706	2.70986	7.24835	14.1313	15.4855	RIF	rifin
PF3D7_1373300	2.80626	0.0608549	0.266311	0	0.315508	0.681522	RIF	rifin
PF3D7_1373200	NA	NA	0.383546	0	0.01145	0	N/A	"Plasmodium exported protein, unknown function, fragment"
PF3D7_1373100	1.89414	0.536371	0	0.155108	0.065588	0	RIF	rifin
PF3D7_1373000	0.356025	0.866418	0.134634	0	0.235896	0.083641	RIF	rifin
PF3D7_1372900	NA	NA	0.026665	0	0.343855	0.347898	VAR	"erythrocyte membrane protein 1 (PfEMP1), exon 2, pseudogene"
PF3D7_1372800	2.4552	0.210497	0	0.175648	1.10133	0.198579	N/A	stevor
PF3D7_1372700	0.395083	0.830015	0.100623	0.277648	0.365771	0.154566	RIF	rifin
PF3D7_1372600	0.836053	0.346922	1.96296	0.193016	3.38082	1.60728	RIF	rifin
PF3D7_1372500	1.7677	0.00225358	2.66758	1.8362	10.1846	5.71587	N/A	"stevor, pseudogene"
PF3D7_1372400	0.6753	0.104453	29.3344	32.2417	38.2868	58.9169	ACS4	acyl-CoA synthetase
PF3D7_1372300	1.11679	0.0961208	12.0396	109.179	113.213	157.697	N/A	"Plasmodium exported protein (PHIST), unknown function"
PF3D7_1372200	1.26206	0.0591288	46.1396	181.744	96.2651	466.867	HRPIII	histidine-rich protein III
PF3D7_1372100	2.11955	0.000773606	0.658036	0.475973	2.38206	3.41974	GEXP04	"Plasmodium exported protein (PHISTb), unknown function"
PF3D7_1372000	3.5051	3.34e-12	2.57792	5.59489	30.9434	63.4999	N/A	"Plasmodium exported protein (PHISTa), unknown function"
PF3D7_1371900	1.83687	7.14e-05	25.3258	11.9167	89.1103	66.4935	N/A	"Plasmodium exported protein, unknown function"
PF3D7_1371800	1.10231	0.00644084	76.4177	121.646	180.983	268.564	N/A	"Plasmodium exported protein, unknown function"
PF3D7_1371700	-0.621055	0.117058	68.8451	107.033	42.2481	65.1732	N/A	"serine/threonine protein kinase, FIKK family"
PF3D7_1371600	-0.510758	0.31102	72.4137	155.576	48.8946	116.105	EBL1	"erythrocyte binding like protein 1, pseudogene"
PF3D7_1371500	-1.01605	0.0257661	34.6601	35.711	19.479	16.357	N/A	"probable protein, unknown function"
PF3D7_1371300	0.775497	0.226755	4.84413	2.67516	8.38216	2.94505	N/A	28S ribosomal RNA
PF3D7_1371200	0.762818	0.387685	7.59447	2.36391	12.2195	4.20931	N/A	5.8S ribosomal RNA
PF3D7_1371000	1.04794	0.149785	8.19256	3.7485	19.0607	4.82335	N/A	18S ribosomal RNA
PF3D7_1370900	1.68666	0.0176559	248.44	54.4971	862.287	233.466	N/A	unspecified product
PF3D7_1370800	1.46433	0.0435268	103.058	20.9892	278.295	71.3141	N/A	unspecified product
PF3D7_1370500	1.71981	0.0164791	378.182	68.6523	1327.35	306.342	N/A	unspecified product
PF3D7_1370300	0.413554	0.808372	16.3166	265.592	59.2278	315.331	MAHRP1	membrane associated histidine-rich protein
PF3D7_1370200	NA	NA	0	0	0	0	N/A	tRNA Glycine
PF3D7_1370100	0.832775	0.623565	0.606029	0.751499	0.357544	0.433134	N/A	tRNA Cysteine
PF3D7_1370000	1.19869	0.294473	0.50633	2.17923	2.77083	2.05041	N/A	tRNA Arginine
PF3D7_1369900	2.20465	0.447265	0	0.456793	1.24827	0.716336	N/A	tRNA Tryptophan
PF3D7_1369800	0.771103	0.57504	1.08316	2.16489	0.793411	1.78296	N/A	tRNA Arginine
PF3D7_1369700	-0.252586	0.52163	105.659	107.506	87.8689	101.381	N/A	"U2 small nuclear ribonucleoprotein A', putative"
PF3D7_1369600	-0.279637	0.567293	20.6711	49.047	20.4015	40.3128	N/A	"conserved Plasmodium protein, unknown function"
PF3D7_1369500	-1.04216	0.0132745	22.7132	40.1026	14.535	15.8501	N/A	"conserved Plasmodium protein, unknown function"
PF3D7_1369400	1.38821	0.00103109	8.03874	16.6303	34.8176	33.2779	N/A	"conserved Plasmodium protein, unknown function"
PF3D7_1369300	3.20276	2.08e-15	12.9025	18.9419	171.737	130.529	N/A	"conserved Plasmodium protein, unknown function"
PF3D7_1369200	0.224633	0.582497	17.4844	29.9687	20.8635	28.6166	N/A	"conserved Plasmodium protein, unknown function"
PF3D7_1369100	0.226217	0.640718	17.2911	34.2624	20.9989	39.977	N/A	"conserved Plasmodium protein, unknown function"
PF3D7_1369000	-0.645253	0.0922174	49.3168	61.2458	38.5059	35.0022	GPAA1	"glycosylphosphatidylinositol anchor attachment 1 protein, putative"
PF3D7_1368900	1.56938	0.000578913	152.963	109.542	548.184	281.339	N/A	"conserved Plasmodium protein, unknown function"
PF3D7_1368800	0.603117	0.116521	27.0771	40.7084	54.0421	53.1067	ERCC4	"DNA repair endonuclease, putative"
PF3D7_1368700	-0.756264	0.0454521	73.2367	74.2385	46.3145	45.0243	N/A	"mitochondrial carrier protein, putative"
PF3D7_1368600	0.890229	0.0207368	57.5583	78.0266	125.909	133.861	TIM9	"mitochondrial import inner membrane translocase subunit TIM9, putative"
PF3D7_1368500	0.672133	0.115788	16.9393	12.2904	29.0957	22.6827	N/A	"conserved Plasmodium protein, unknown function"
PF3D7_1368400	0.401397	0.307345	247.485	217.85	366.166	271.01	N/A	"conserved Plasmodium protein, unknown function"
PF3D7_1368300	0.761602	0.0758801	142.555	94.3172	258.734	253.347	N/A	"conserved Plasmodium protein, unknown function"
PF3D7_1368200	-0.234959	0.561025	108.143	73.4244	87.464	74.2809	ABCE1	"ABC transporter E family member 1, putative"
PF3D7_1368100	-0.859797	0.0512904	218.829	147.005	128.526	92.4087	RPN11	"26S proteasome regulatory subunit RPN11, putative"
PF3D7_1368000	1.04496	0.0323619	42.6065	38.9315	83.6346	39.9269	N/A	"conserved Plasmodium protein, unknown function"
PF3D7_1367900	2.98676	1.08e-08	1.94788	5.09922	19.1301	36.4116	N/A	"conserved Plasmodium protein, unknown function"
PF3D7_1367800	1.63192	0.00238779	1.37501	0.821189	2.55872	3.86271	PSOP2	"secreted ookinete protein, putative"
PF3D7_1367700	-0.238657	0.58088	32.4718	67.4817	39.9379	52.8079	AlaRS	alanine--tRNA ligase
PF3D7_1367600	0.103076	0.79351	71.3921	93.97	101.691	92.4264	N/A	"ribosome biogenesis protein MRT4, putative"
PF3D7_1367500	-1.63585	0.000102467	94.6202	84.0923	38.5029	25.6664	N/A	"NADH-cytochrome b5 reductase, putative"
PF3D7_1367400	0.894621	0.0502206	13.2469	29.9882	34.4983	54.0941	N/A	"conserved Plasmodium protein, unknown function"
PF3D7_1367300	2.08622	4.87e-05	4.36125	3.74118	19.2637	10.174	N/A	"conserved Plasmodium protein, unknown function"
PF3D7_1367200	1.71431	0.000544711	1.88682	2.75142	9.2319	10.7456	N/A	"conserved Plasmodium protein, unknown function"
PF3D7_1367100	-0.102041	0.792344	73.4532	91.4998	90.6949	72.3068	N/A	"U1 small nuclear ribonucleoprotein, putative"
PF3D7_1367000	-0.838983	0.100078	439.788	299.523	287.387	123.254	SKP1	"suppressor of kinetochore protein 1, putative"
PF3D7_1366900	0.358616	0.348878	424.876	571.393	558.247	793.893	N/A	"conserved Plasmodium protein, unknown function"
PF3D7_1366800	-0.0520128	0.905255	409.715	222.159	319.452	322.809	N/A	"phosphatidylserine synthase, putative"
PF3D7_1366700	0.245532	0.552288	34.2462	32.9576	28.6642	50.0286	N/A	"conserved Plasmodium protein, unknown function"
PF3D7_1366600	0.147702	0.688224	147.72	145.561	171.017	171.889	SRPR-alpha	"signal recognition particle receptor subunit alpha, putative"
PF3D7_1366500	-0.467225	0.315385	181.761	112.199	145.915	96.6967	NDK	nucleoside diphosphate kinase
PF3D7_1366400	0.235971	0.520718	79.2982	92.3076	96.4783	114.042	RHOP148	rhoptry protein RHOP148
PF3D7_1366300	-0.126917	0.785817	39.3047	85.066	44.5071	76.2015	N/A	"conserved Plasmodium protein, unknown function"
PF3D7_1366200	1.84342	5.2e-06	72.1853	65.3473	275.735	215.044	N/A	"conserved Plasmodium protein, unknown function"
PF3D7_1366100	-0.443878	0.282368	143.089	106.518	84.5684	104.175	DIP13	"DIP13 homolog, putative"
PF3D7_1366000	-0.408961	0.379333	74.0089	41.6592	53.5137	41.2788	N/A	"conserved Plasmodium protein, unknown function"
PF3D7_1365900	-1.02938	0.00676438	1949.31	1870.27	1023.64	985.617	N/A	ubiquitin-60S ribosomal protein L40
PF3D7_1365800	0.00982771	0.981439	156.476	120.245	142.582	100.899	N/A	"conserved Plasmodium protein, unknown function"
PF3D7_1365700	-0.828501	0.0293662	277.823	227.36	153.506	143.619	N/A	"SNARE associated Golgi protein, putative"
PF3D7_1365600	-1.00594	0.00919883	108.229	93.586	52.6373	58.9989	N/A	"DNA topoisomerase VI, b subunit, putative"
PF3D7_1365500	0.0240883	0.949921	67.2209	55.1875	68.8421	58.431	GCVT	"aminomethyltransferase, mitochondrial, putative"
PF3D7_1365400	0.828432	0.0505957	7.65259	12.0654	16.4904	21.3245	Uba2	ubiquitin-activating enzyme
PF3D7_1365300	-0.186238	0.666202	15.8011	29.2603	18.5247	23.9085	N/A	"conserved Plasmodium protein, unknown function"
PF3D7_1365200	-1.23448	0.0202457	56.1692	33.321	32.8332	9.90313	N/A	"conserved Plasmodium protein, unknown function"
PF3D7_1365100	0.0387373	0.927415	81.1161	66.0709	75.0257	51.5418	N/A	"mitochondrial ribosomal protein S17 precursor, putative"
PF3D7_1365000	1.04964	0.00649328	31.2157	44.1693	80.0496	93.7236	N/A	"conserved Plasmodium protein, unknown function"
PF3D7_1364900	2.02018	2.2e-07	19.9706	19.0831	87.1306	73.2845	FC	ferrochelatase
PF3D7_1364800	-0.734225	0.0690801	146.253	191.705	118.888	88.2035	RPB5	"DNA-directed RNA polymerases I, II, and III subunit RPABC1, putative"
PF3D7_1364700	-1.27573	0.0145397	5.60738	6.9647	2.95702	1.28617	N/A	"WD repeat-containing protein, putative, pseudogene"
PF3D7_1364600	-1.29457	0.00301962	28.6797	56.8929	14.9085	23.2642	N/A	"aldehyde reductase, putative"
PF3D7_1364500	-1.13762	0.00949186	28.0674	27.2563	15.177	10.1317	RRP45	"exosome complex component RRP45, putative"
PF3D7_1364400	-0.601454	0.186504	18.8002	41.5626	15.7469	25.2273	N/A	"conserved Plasmodium protein, unknown function"
PF3D7_1364300	-0.6893	0.0733813	39.3167	57.2006	27.4739	33.8792	PRP16	pre-mRNA-splicing factor ATP-dependent RNA helicase PRP16
PF3D7_1364200	-0.483218	0.258586	32.3442	63.7601	29.6424	41.6747	N/A	"conserved Plasmodium protein, unknown function"
PF3D7_1364100	-0.195455	0.653699	282.298	198.062	277.484	172.717	P92	6-cysteine protein
PF3D7_1364000	-1.31844	0.000629126	43.3708	65.8959	21.4595	23.291	N/A	"conserved Plasmodium protein, unknown function"
PF3D7_1363900	0.303014	0.506773	77.2483	52.4404	97.2719	64.7067	N/A	unspecified product
PF3D7_1363800	1.18786	0.00423559	9.33569	10.4518	20.057	27.8745	GEX1	"nuclear fusion protein, putative"
PF3D7_1363700	-0.774629	0.0629236	15.027	24.4452	10.3343	14.7138	N/A	"conserved Plasmodium protein, unknown function"
PF3D7_1363600	-0.937242	0.0757388	21.2734	11.6727	10.8788	5.26073	N/A	"conserved Plasmodium protein, unknown function"
PF3D7_1363500	-0.412805	0.273931	58.1529	72.7817	47.2339	61.8291	N/A	"DNase I-like protein, putative"
PF3D7_1363400	0.298682	0.447699	50.4473	49.336	72.5279	56.3363	DOA1	"polyubiquitin binding protein, putative"
PF3D7_1363300	-0.602572	0.21225	18.5128	19.6372	14.1506	7.93339	N/A	"50S ribosomal protein L9, mitochondrial, putative"
PF3D7_1363200	-0.580387	0.183201	20.0688	16.6493	14.3398	11.2587	PNKP	bifunctional polynucleotide phosphatase/kinase
PF3D7_1363100	-0.286603	0.466516	24.8734	38.5794	24.8572	30.4566	N/A	"conserved Plasmodium protein, unknown function"
PF3D7_1363000	0.46848	0.367555	4.76506	12.1497	9.24733	16.1598	N/A	"conserved Plasmodium protein, unknown function"
PF3D7_1362900	-0.231127	0.599648	9.05166	16.1066	8.97428	13.2092	N/A	"conserved Plasmodium protein, unknown function"
PF3D7_1362800	-1.48402	0.000109903	34.0669	44.9448	14.9637	13.3357	N/A	"conserved Plasmodium protein, unknown function"
PF3D7_1362700	1.99537	0.00011117	37.9093	92.6727	163.254	368.823	N/A	"conserved Plasmodium protein, unknown function"
PF3D7_1362600	0.482616	0.24205	16.1345	26.6835	29.9109	33.6669	N/A	"conserved Plasmodium protein, unknown function"
PF3D7_1362500	-0.300552	0.4528	10.9192	14.8905	10.8936	11.761	EXO	"exonuclease, putative"
PF3D7_1362400	0.226525	0.543337	67.8478	89.2454	85.3675	110.305	Pcalp	calpain
PF3D7_1362300	-0.198415	0.648037	61.2142	46.9391	56.3472	39.2451	N/A	"conserved protein, unknown function"
PF3D7_1362200	-0.852181	0.0357335	56.8709	53.2833	38.5295	28.2035	RUVB3	RuvB-like helicase 3
PF3D7_1362100	1.96531	1.35e-06	21.6142	19.1308	97.6463	111.637	14-3-3II	14-3-3 protein
PF3D7_1362000	-0.165328	0.729906	127.923	67.7021	113.579	81.6344	N/A	"conserved Plasmodium protein, unknown function"
PF3D7_1361900	0.293231	0.460598	637.119	554.537	899.76	678.463	PCNA1	proliferating cell nuclear antigen 1
PF3D7_1361800	-0.55227	0.173859	661.102	478.12	466.413	366.441	GAC	glideosome-associated connector
PF3D7_1361700	-1.68256	0.000585569	249.399	170.305	94.7313	44.9828	N/A	"cytochrome c oxidase subunit 2, putative"
PF3D7_1361600	-1.75429	0.000895429	89.808	58.03	32.0344	14.8714	N/A	"iron-sulfur assembly protein, putative"
PF3D7_1361500	-0.366116	0.337318	773.027	639.283	591.114	579.864	N/A	"conserved Plasmodium protein, unknown function"
PF3D7_1361400	-0.469191	0.210182	301.956	281.48	223.016	241.117	ADF2	actin-depolymerizing factor 2
PF3D7_1361300	0.547297	0.207387	7.45462	10.8965	14.2506	15.1672	N/A	"conserved Plasmodium protein, unknown function"
PF3D7_1361200	-0.652881	0.130334	54.8098	101.015	40.3701	63.2356	N/A	"conserved Plasmodium protein, unknown function"
PF3D7_1361100	-0.649352	0.109246	432.893	333.538	284.815	230.759	SEC24A	protein transport protein Sec24A
PF3D7_1361000	-0.239131	0.570923	17.0485	13.5003	14.0127	12.4315	PRMT5	"protein arginine N-methyltransferase 5, putative"
PF3D7_1360900	-0.479609	0.254727	590.191	456.967	483.644	301.904	N/A	"polyadenylate-binding protein, putative"
PF3D7_1360800	0.654181	0.106324	155.471	232.698	248.553	386.643	FLN	falcilysin
PF3D7_1360700	-0.481857	0.198984	69.7094	91.5946	56.5878	66.0114	PIAS	"E3 SUMO-protein ligase PIAS, putative"
PF3D7_1360500	1.4164	0.00313707	2.64027	4.87935	7.56903	15.7741	GCbeta	guanylyl cyclase beta
PF3D7_1360400	-0.774791	0.0712619	29.7857	34.6382	21.4128	16.2798	N/A	"conserved Plasmodium protein, unknown function"
PF3D7_1360300	-0.420935	0.394592	8.53032	6.76052	4.99945	5.0797	N/A	"conserved Plasmodium protein, unknown function"
PF3D7_1360200	-0.906913	0.0343811	150.539	117.6	79.2909	56.493	EMC3	"ER membrane protein complex subunit 3, putative"
PF3D7_1360100	-0.531506	0.206314	129.372	105.156	94.715	66.3672	N/A	"RNA-binding protein, putative"
PF3D7_1360000	-0.141592	0.763444	40.4571	27.2934	38.262	27.2268	N/A	"conserved Plasmodium protein, unknown function"
PF3D7_1359900	-0.292597	0.510874	61.8782	118.105	57.5933	101.791	N/A	"conserved Plasmodium membrane protein, unknown function"
PF3D7_1359800	-0.389788	0.374044	84.0551	57.4051	50.0867	38.1383	N/A	"ADP-ribosylation factor, putative"
PF3D7_1359700	0.459146	0.358465	29.6889	55.564	36.7741	92.4366	N/A	"conserved Plasmodium protein, unknown function"
PF3D7_1359600	0.0847922	0.849315	119.544	229.109	142.994	246.246	N/A	"conserved Plasmodium protein, unknown function"
PF3D7_1359500	0.569751	0.256976	6.21136	6.14758	6.01286	13.0362	N/A	"conserved Plasmodium protein, unknown function"
PF3D7_1359400	-0.0576173	0.874421	220.838	235.064	230.702	234.301	CELF1	CUGBP Elav-like family member 1
PF3D7_1359300	-0.0316666	0.936562	30.5493	43.6842	32.0782	44.6364	DIS3	exosome complex exonuclease RRP44
PF3D7_1359200	0.348065	0.353909	150.311	180.48	199.558	230.811	HMGB4	"high mobility group protein B4, putative"
PF3D7_1359100	0.499124	0.1931	27.811	31.8514	37.8936	51.675	N/A	"riboflavin kinase / FAD synthase family protein, putative"
PF3D7_1359000	0.667247	0.172765	8.77454	22.4519	19.5407	33.6511	N/A	"conserved Plasmodium protein, unknown function"
PF3D7_1358900	-1.15767	0.00697405	106.069	91.1363	53.0884	35.3307	N/A	"GTP-binding protein, putative"
PF3D7_1358800	-0.79993	0.0357533	610.847	612.997	401.137	333.131	RPS15	40S ribosomal protein S15
PF3D7_1358700	-0.484424	0.21611	844.095	654.045	608.129	542.7	YOP1L	"YOP1-like protein, putative"
PF3D7_1358600	0.0557329	0.880206	63.2252	79.2096	76.9474	86.5935	N/A	"zinc finger protein, putative"
PF3D7_1358500	-0.62127	0.133157	11.3457	12.5173	6.65412	8.15943	N/A	"zinc finger protein, putative"
PF3D7_1358400	-0.537602	0.20774	343.464	247.098	245.236	192.299	N/A	"conserved Plasmodium protein, unknown function"
PF3D7_1358300	0.276204	0.505046	16.0816	14.709	22.1393	17.8481	ROM7	rhomboid protease ROM7
PF3D7_1358200	-0.217984	0.642191	21.8526	44.7489	20.5415	39.7454	N/A	"conserved Plasmodium protein, unknown function"
PF3D7_1358100	-0.362399	0.452512	34.4915	85.4775	31.2025	62.9612	N/A	"Sas10 domain-containing protein, putative"
PF3D7_1358000	-0.685375	0.112647	21.5774	38.9615	15.1203	23.1204	N/A	"patatin-like phospholipase, putative"
PF3D7_1357900	-0.700594	0.085948	96.3703	83.5006	59.326	44.7079	N/A	pyrroline-5-carboxylate reductase
PF3D7_1357800	-0.274489	0.487318	181.867	149.844	166.112	118.977	CCT4	T-complex protein 1 subunit delta
PF3D7_1357700	0.152526	0.767162	14.4786	39.9325	20.3439	42.427	UTP21	"U3 small nucleolar RNA-associated protein 21, putative"
PF3D7_1357600	-0.777206	0.0965073	41.5683	35.0979	18.8269	15.6028	N/A	"conserved Plasmodium protein, unknown function"
PF3D7_1357500	-0.708315	0.0563156	73.591	75.9634	51.6008	47.1498	N/A	"DNA helicase, putative"
PF3D7_1357400	-0.84583	0.0462315	41.3634	75.6656	29.6258	42.3171	N/A	"conserved Plasmodium protein, unknown function"
PF3D7_1357300	1.47421	0.0744007	4.22838	2.30595	5.83792	3.27554	N/A	"dynein light chain, putative"
PF3D7_1357200	-1.16168	0.00440726	25.8979	33.1434	13.7085	12.335	N/A	glutamate--tRNA ligase
PF3D7_1357100	-0.502646	0.205475	1819.19	1504.46	1500.47	994.403	N/A	elongation factor 1-alpha
PF3D7_1357000	-0.551234	0.182046	1964.98	1634.47	1556.16	1048.64	N/A	elongation factor 1-alpha
PF3D7_1356900	-1.58979	0.00103924	105.522	76.7009	31.7133	19.3177	PK5	protein kinase 5
PF3D7_1356800	-0.500416	0.341235	147.08	371.115	108.94	270.198	ARK3	"serine/threonine protein kinase, putative"
PF3D7_1356700	0.0498693	0.905409	124.977	86.9122	135.385	102.865	N/A	"DnaJ protein, putative"
PF3D7_1356600	0.358121	0.355251	53.9116	53.5377	80.4681	65.5843	N/A	"regulator of chromosome condensation, putative"
PF3D7_1356500	-0.666389	0.230942	11.3667	7.38959	7.475	5.71165	N/A	"conserved Plasmodium protein, unknown function"
PF3D7_1356400	0.507876	0.179339	17.1042	21.6834	25.1088	31.3075	N/A	"phosphatase 2A regulatory subunit-related protein, putative"
PF3D7_1356300	-1.17102	0.0103198	1310.48	753.575	464.841	333.297	N/A	"ubiquitin-conjugating enzyme E2, putative"
PF3D7_1356200	-0.557148	0.176768	114.517	92.5554	73.4129	72.0834	TIM23	"mitochondrial import inner membrane translocase subunit TIM23, putative"
PF3D7_1356100	-0.519262	0.189894	154.775	230.631	112.227	168.147	N/A	"conserved Plasmodium protein, unknown function"
PF3D7_1356000	1.0941	0.0312692	2.91	7.63575	8.07711	17.8928	N/A	"conserved Plasmodium protein, unknown function"
PF3D7_1355900	1.57626	2.16e-05	49.139	48.6264	151.218	154.084	N/A	"RWD domain-containing protein, putative"
PF3D7_1355800	0.545587	0.207311	110.05	79.3011	157.6	103.345	SF3B5	"splicing factor 3B subunit 5, putative"
PF3D7_1355700	-0.463156	0.211391	90.6008	87.3357	69.3784	68.379	NIF3	"NLI interacting factor-like phosphatase, putative"
PF3D7_1355600	2.97453	2.26e-13	8.08781	11.9115	82.8468	102.745	N/A	"conserved Plasmodium protein, unknown function"
PF3D7_1355500	0.0114863	0.975157	62.5404	68.8245	68.4587	70.0421	PP5	serine/threonine protein phosphatase 5
PF3D7_1355400	0.910606	0.443303	3.00813	1.43881	1.16311	5.08533	N/A	tRNA Threonine
PF3D7_1355300	-0.272631	0.495215	18.4875	26.4885	17.8812	17.8122	SET6	"histone-lysine N-methyltransferase, putative"
PF3D7_1355200	0.692888	0.308355	0.995312	4.61321	2.97732	6.29612	N/A	"RAP protein, putative"
PF3D7_1355100	-1.05002	0.00763385	164.934	131.835	82.2901	68.0291	MCM6	DNA replication licensing factor MCM6
PF3D7_1354900	-0.3718	0.388498	32.9674	50.7981	25.1199	45.5686	N/A	"conserved Plasmodium protein, unknown function"
PF3D7_1354800	0.10876	0.782363	13.4082	15.0801	15.9894	19.6512	MCA1	metacaspase 1
PF3D7_1354700	1.79478	0.000466268	1.61969	2.98303	6.14945	8.39956	N/A	"conserved Plasmodium protein, unknown function"
PF3D7_1354600	0.150238	0.742461	40.8646	83.3341	59.6406	79.2465	N/A	"60S ribosomal protein L7-2, putative"
PF3D7_1354500	-0.715211	0.0678116	102.395	126.575	57.2722	86.9689	ADSS	adenylosuccinate synthetase
PF3D7_1354400	-0.753977	0.0633872	418.776	320.376	213.307	203.666	N/A	"V-type proton ATPase 21 kDa proteolipid subunit, putative"
PF3D7_1354300	0.59896	0.234592	27.4564	72.207	55.2448	104.529	N/A	"large subunit rRNA methyltransferase, putative"
PF3D7_1354200	-1.22052	0.000980604	155.296	152.982	71.2108	69.728	IP5P	"inositol-polyphosphate 5-phosphatase, putative"
PF3D7_1354100	0.181785	0.651954	17.5498	17.1315	23.8961	16.0117	N/A	"conserved Plasmodium protein, unknown function"
PF3D7_1354000	0.981502	0.0341049	2.7634	3.5421	5.64062	7.20742	N/A	"conserved Plasmodium protein, unknown function"
PF3D7_1353900	-0.746284	0.0683673	470.834	412.158	330.666	228.218	N/A	"proteasome subunit alpha type-7, putative"
PF3D7_1353800	-0.951939	0.0358961	223.657	160.485	128.96	86.0284	N/A	"proteasome subunit alpha type-4, putative"
PF3D7_1353700	-0.130172	0.802957	31.9089	15.2895	25.7832	20.6402	ROMO1	"reactive oxygen species modulator 1, putative"
PF3D7_1353600	-0.576389	0.164627	723.85	472.25	455.863	375.621	ERD2	ER lumen protein retaining receptor
PF3D7_1353500	-1.09564	0.0137814	24.772	20.6553	12.7576	8.20845	TFB4	"RNA polymerase II transcription factor B subunit 4, putative"
PF3D7_1353400	-0.79164	0.0811593	19.1271	41.7242	15.5667	20.4841	N/A	"Ran-binding protein, putative"
PF3D7_1353300	-0.625713	0.140108	48.9821	85.4075	36.2718	55.7173	N/A	"conserved Plasmodium protein, unknown function"
PF3D7_1353200	0.403654	0.793646	29.1684	405.663	110.712	476.44	MAHRP2	membrane associated histidine-rich protein
PF3D7_1353100	1.32234	0.0127044	50.1005	189.449	221.536	335.15	N/A	"Plasmodium exported protein, unknown function"
PF3D7_1353000	-0.877994	0.0499093	265.135	481.243	150.587	278.828	LysTrpA	"tryptophan-rich protein, pseudogene"
PF3D7_1352900	-0.377419	0.843426	15.4662	285.921	22.7752	217.985	N/A	"Plasmodium exported protein, unknown function"
PF3D7_1352800	-0.95626	0.0129457	31.8029	43.1161	20.2063	23.6115	MON1	"vacuolar fusion protein MON1, putative"
PF3D7_1352700	-0.35773	0.452874	18.8403	43.5631	18.8683	32.4625	N/A	"P-loop containing nucleoside triphosphate hydrolase, putative"
PF3D7_1352600	4.07278	3.52e-15	0.927989	1.20181	25.5718	32.0183	N/A	"protein kinase, putative"
PF3D7_1352500	-0.814916	0.0339163	1466.05	1181.81	806.815	759.018	N/A	"thioredoxin-related protein, putative"
PF3D7_1352400	-0.611581	0.127304	37.0698	52.8347	26.6578	36.8508	N/A	"conserved Plasmodium protein, unknown function"
PF3D7_1352300	-0.142256	0.726272	20.5397	17.7644	18.9747	15.154	N/A	"conserved Plasmodium protein, unknown function"
PF3D7_1352200	-0.137101	0.718567	127.291	142.205	113.81	147.688	UTP15	"U3 small nucleolar RNA-associated protein 15, putative"
PF3D7_1352100	-1.31825	0.000613083	80.46	87.9593	29.2575	41.6598	ABCB6	"ABC transporter B family member 6, putative"
PF3D7_1352000	-1.27647	0.00381161	14.5379	31.6693	7.51193	11.9354	N/A	"conserved Plasmodium protein, unknown function"
PF3D7_1351900	-0.763945	0.0500586	48.4416	61.4805	29.935	36.2114	N/A	"conserved Plasmodium protein, unknown function"
PF3D7_1351800	-0.988845	0.0230473	65.7671	86.7271	27.8026	55.7884	N/A	"conserved Plasmodium protein, unknown function"
PF3D7_1351700	-0.486981	0.26248	323.1	362.359	170.024	360.273	IMC1f	"inner membrane complex protein 1f, putative"
PF3D7_1351600	0.309308	0.563295	65.6602	22.6542	73.9315	52.8808	GK	glycerol kinase
PF3D7_1351500	0.83707	0.630035	11.5934	5.59005	4.69076	8.03216	N/A	small nucleolar RNA snoR21
PF3D7_1351400	-0.235549	0.552858	1096.8	892.423	986.926	804.544	N/A	"60S ribosomal protein L17, putative"
PF3D7_1351300	4.10712	8.08e-16	0.547531	0.492962	19.5783	18.5452	N/A	"conserved Plasmodium membrane protein, unknown function"
PF3D7_1351200	-0.517026	0.241875	15.2031	29.8236	12.5726	21.4792	N/A	"conserved Plasmodium protein, unknown function"
PF3D7_1351100	-1.02007	0.0462517	198.908	118.237	107.866	51.5658	N/A	"conserved protein, unknown function"
PF3D7_1351000	0.240073	0.60792	56.2891	97.7531	61.9367	132.695	N/A	"phosphatidylinositol transfer protein, putative"
PF3D7_1350900	3.27458	1.84e-16	8.82634	8.57525	83.3039	122.668	AP2-O4	"AP2 domain transcription factor AP2-O4, putative"
PF3D7_1350800	-0.0481178	0.914444	33.7125	22.3957	33.8707	21.6726	N/A	"conserved Plasmodium protein, unknown function"
PF3D7_1350700	-0.906989	0.0293214	32.3829	44.4956	17.225	27.2632	N/A	"N6-adenine-specific methylase, putative"
PF3D7_1350600	2.59212	2.16e-08	39.9183	23.201	211.85	187.851	N/A	"conserved Plasmodium protein, unknown function"
PF3D7_1350500	-0.214037	0.592982	91.9761	117.62	72.3348	118.999	N/A	"conserved Plasmodium protein, unknown function"
PF3D7_1350400	-0.327166	0.406801	15.7066	16.7707	11.5263	15.832	N/A	"ubiquitin-activating enzyme E1, putative"
PF3D7_1350300	-0.139012	0.732231	27.7347	43.7187	32.6298	38.8827	N/A	"conserved protein, unknown function"
PF3D7_1350200	-1.00131	0.0375643	183.758	131.604	93.5418	51.7208	SNRPE	"small nuclear ribonucleoprotein E, putative"
PF3D7_1350100	0.00308578	0.994051	184.939	155.628	222.585	146.523	KRS1	lysine--tRNA ligase
PF3D7_1350000	1.81178	0.000118355	5.80621	7.1455	36.9826	25.4439	N/A	"conserved Plasmodium protein, unknown function"
PF3D7_1349900	0.268143	0.499972	39.3165	41.2669	47.9802	52.6912	N/A	"conserved Plasmodium protein, unknown function"
PF3D7_1349800	0.167408	0.684261	15.213	18.9723	22.1078	17.899	N/A	"nucleolar preribosomal associated cytoplasmic ATPase, putative"
PF3D7_1349700	-0.697483	0.110707	212.564	135.985	133.695	92.9556	N/A	"peptidase, putative"
PF3D7_1349600	-0.163235	0.665768	134.917	134.75	133.851	123.139	N/A	"conserved Plasmodium protein, unknown function"
PF3D7_1349500	-0.548753	0.216695	79.2955	158.317	64.3315	105.037	N/A	"conserved Plasmodium protein, unknown function"
PF3D7_1349400	-0.901156	0.0254908	47.3513	60.7505	27.162	33.1658	N/A	"cytidine and deoxycytidylate deaminase, putative"
PF3D7_1349300	0.368895	0.351634	57.9876	72.3532	70.232	109.668	TKL3	tyrosine kinase-like protein
PF3D7_1349200	0.228153	0.560256	61.7529	92.3723	81.4317	108.188	N/A	"glutamate--tRNA ligase, putative"
PF3D7_1349100	-1.46552	0.00394261	216.35	116.573	87.544	41.8797	N/A	"nucleoside diphosphate hydrolase, putative"
PF3D7_1349000	1.40805	0.00218687	3.70194	4.70142	13.0118	13.8113	N/A	"conserved Plasmodium protein, unknown function"
PF3D7_1348900	-0.363221	0.438975	39.8029	38.8952	38.8606	26.2979	N/A	"conserved Plasmodium protein, unknown function"
PF3D7_1348800	2.82418	5.58e-11	2.59818	4.59018	20.9956	35.1526	N/A	"E1-E2 ATPase, putative"
PF3D7_1348700	1.71328	9.22e-06	10.3042	7.99643	60.102	54.665	WDR16	"WD repeat-containing protein 16, putative"
PF3D7_1348600	-1.27804	0.00108536	369.993	304.265	152.835	140.67	N/A	"conserved Plasmodium protein, unknown function"
PF3D7_1348500	-0.0566733	0.880521	159.451	142.872	154.32	135.583	N/A	"TBC domain protein, putative"
PF3D7_1348400	0.0431282	0.921221	22.8646	46.1333	29.4285	47.3623	N/A	"conserved Plasmodium membrane protein, unknown function"
PF3D7_1348300	-0.197934	0.630534	13.5382	21.3259	12.7098	18.0174	N/A	"elongation factor Tu, putative"
PF3D7_1348200	-0.745479	0.0627115	62.3926	64.6112	40.415	37.4715	N/A	"step II splicing factor, putative"
PF3D7_1348100	0.130355	0.745688	174.547	143.117	199.322	170.739	N/A	"GTPase, putative"
PF3D7_1348000	1.22185	0.00504459	14.1707	24.341	34.4706	62.6876	N/A	"conserved Plasmodium protein, unknown function"
PF3D7_1347900	-0.3711	0.347691	8.40493	10.6335	9.66862	7.88592	N/A	"conserved Plasmodium protein, unknown function"
PF3D7_1347800	0.704973	0.168847	8.29289	5.36362	17.7127	12.1827	LRR4.1	leucine-rich repeat protein
PF3D7_1347700	0.0436328	0.923399	202.036	347.668	200.31	393.116	ECT	ethanolamine-phosphate cytidylyltransferase
PF3D7_1347600	1.08621	0.0369559	23.5555	12.4355	58.1408	27.6222	N/A	"conserved Plasmodium protein, unknown function"
PF3D7_1347500	0.0168508	0.96341	1082.25	1208.28	1290.81	1130.63	ALBA4	DNA/RNA-binding protein Alba 4
PF3D7_1347400	0.479355	0.267334	52.0244	38.4957	75.168	59.4911	N/A	"conserved Plasmodium protein, unknown function"
PF3D7_1347300	0.48522	0.259327	98.9618	72.1911	137.803	104.073	N/A	"conserved Plasmodium membrane protein, unknown function"
PF3D7_1347200	-1.22694	0.00219761	768.787	561.101	323.854	285.96	NT1	nucleoside transporter 1
PF3D7_1347100	-0.829796	0.0296742	46.7137	44.9285	31.9411	26.371	TOP3	"DNA topoisomerase 3, putative"
PF3D7_1347000	0.540723	0.198422	26.6185	22.7152	41.301	33.3228	WDR92	"WD repeat-containing protein 92, putative"
PF3D7_1346900	-0.676664	0.0719178	155.997	149.237	104.964	105.171	N/A	"conserved Plasmodium protein, unknown function"
PF3D7_1346800	3.57662	2.3e-14	1.50262	3.15549	24.7345	30.1025	P47	6-cysteine protein
PF3D7_1346700	1.2211	0.00829564	9.31702	7.80031	26.1824	16.5972	P48/45	6-cysteine protein
PF3D7_1346600	-1.40824	0.00170838	52.7131	42.7888	19.0297	14.0467	N/A	"conserved Plasmodium protein, unknown function"
PF3D7_1346500	-1.87127	0.000351328	11.1979	27.2388	3.4456	6.0016	N/A	"conserved Plasmodium protein, unknown function"
PF3D7_1346400	-0.670022	0.149106	96.7689	198.547	67.4047	125.531	N/A	"conserved Plasmodium protein, unknown function"
PF3D7_1346300	-0.647955	0.0801093	718.021	695.988	430.435	528.141	ALBA2	DNA/RNA-binding protein Alba 2
PF3D7_1346200	1.1974	0.0109663	9.70832	7.71535	25.3485	31.4553	N/A	"nuclear import protein MOG1, putative"
PF3D7_1346100	-0.289349	0.448438	385.76	306.922	317.055	300.051	SEC61	protein transport protein SEC61 subunit alpha
PF3D7_1346000	2.67491	5.01e-08	4.3292	4.65126	19.0186	48.3197	N/A	"dynactin subunit 2, putative"
PF3D7_1345900	-0.779294	0.0758593	183.633	159.762	126.691	83.1918	SPC25	"kinetochore protein SPC25, putative"
PF3D7_1345800	-0.966859	0.0104458	34.0064	37.9621	20.4293	19.3838	N/A	"conserved Plasmodium protein, unknown function"
PF3D7_1345700	-0.630249	0.14933	121.494	106.33	95.2726	59.5372	IDH	"isocitrate dehydrogenase [NADP], mitochondrial"
PF3D7_1345600	0.315248	0.414284	407.773	313.425	444.156	515.355	N/A	inner membrane complex protein
PF3D7_1345500	-0.990189	0.0204672	41.5222	39.0893	24.5032	18.1042	UBC	ubiquitin-conjugating enzyme E2
PF3D7_1345400	-0.495611	0.236152	52.7364	93.2949	44.8442	65.1107	N/A	"conserved Plasmodium protein, unknown function"
PF3D7_1345300	-1.21587	0.0158947	281.131	180.376	142.606	65.2005	N/A	"conserved Plasmodium protein, unknown function"
PF3D7_1345200	0.630239	0.101731	51.8758	63.8428	81.4095	106.306	ROM6	"rhomboid protease ROM6, putative"
PF3D7_1345100	-0.602293	0.170449	133.318	85.7895	72.2104	73.0233	TRX2	thioredoxin 2
PF3D7_1345000	0.781689	0.0715498	11.1389	11.7745	22.4901	20.1316	N/A	"conserved Plasmodium protein, unknown function"
PF3D7_1344900	0.406706	0.393789	21.6451	47.8874	34.1162	61.3424	N/A	"conserved Plasmodium protein, unknown function"
PF3D7_1344800	-0.0246449	0.950434	92.561	71.9346	92.2274	83.4663	ATCase	aspartate carbamoyltransferase
PF3D7_1344700	-0.565841	0.165164	30.4179	41.2722	19.166	32.0153	N/A	"conserved Plasmodium protein, unknown function"
PF3D7_1344600	1.35182	0.00228853	38.7119	25.4426	95.4217	81.3745	LipA	lipoyl synthase
PF3D7_1344500	0.532479	0.173116	144.794	113.528	198.07	214.898	USB1	"U6 snRNA phosphodiesterase, putative"
PF3D7_1344400	0.933501	0.0167593	35.1337	42.2222	65.5596	92.8851	N/A	"conserved Plasmodium protein, unknown function"
PF3D7_1344300	-0.332866	0.366202	369.883	398.279	292.401	355.837	N/A	"zinc finger protein, putative"
PF3D7_1344200	-0.162301	0.659843	236.139	218.222	206.214	226.14	HSP110	"heat shock protein 110, putative"
PF3D7_1344100	-0.324677	0.414349	75.619	55.1476	54.4142	58.9195	N/A	"krox-like protein, putative"
PF3D7_1344000	-0.910233	0.0365047	23.4325	19.0081	13.4403	8.5336	N/A	"aminomethyltransferase, putative"
PF3D7_1343900	-0.239363	0.530057	47.4259	52.3228	38.2174	49.7367	PRPF4	"U4/U6 small nuclear ribonucleoprotein PRP4, putative"
PF3D7_1343800	1.0127	0.0605736	62.0254	148.762	116.429	329.2	N/A	"conserved Plasmodium protein, unknown function"
PF3D7_1343700	0.421219	0.336279	167.639	270.256	211.857	415.245	K13	kelch protein K13
PF3D7_1343600	-1.27272	0.00188047	17.2214	19.4339	8.19403	8.43752	N/A	"UDP-N-acetylglucosamine pyrophosphorylase, putative"
PF3D7_1343500	-1.40472	0.000821744	79.4808	76.8745	39.5505	26.6176	N/A	"conserved Plasmodium protein, unknown function"
PF3D7_1343400	0.258408	0.554155	19.3259	26.0932	19.2982	37.4635	RAD5	"DNA repair protein RAD5, putative"
PF3D7_1343300	0.327038	0.394516	177.785	215.767	211.601	311.238	N/A	"conserved Plasmodium protein, unknown function"
PF3D7_1343200	-0.55725	0.172913	160.554	180.021	89.8025	162.766	N/A	"tRNA guanosine-2'-O-methyltransferase, putative"
PF3D7_1343100	-0.649903	0.0981684	454.831	473.117	248.322	387.468	N/A	"conserved Plasmodium protein, unknown function"
PF3D7_1343000	0.32597	0.451045	6631.07	4672.65	8932.03	6134.07	PMT	phosphoethanolamine N-methyltransferase
PF3D7_1342900	0.931472	0.12744	13.9792	47.9907	28.4758	96.838	ApiAP2	"AP2 domain transcription factor, putative"
PF3D7_1342800	0.485854	0.243758	53.034	36.8464	73.5495	69.5922	PEPCK	phosphoenolpyruvate carboxykinase
PF3D7_1342700	0.467958	0.288081	108.318	109.049	189.492	121.087	RPB12	"DNA-directed RNA polymerases I, II, and III subunit RPABC4, putative"
PF3D7_1342600	-1.25182	0.010617	1518.85	684.911	377.883	628.949	MyoA	myosin A
PF3D7_1342500	3.02781	1.11e-10	35.5539	22.4228	195.893	378.604	SPECT1	sporozoite protein essential for cell traversal
PF3D7_1342400	-1.09055	0.0032311	169	181.147	87.0912	79.5385	CK2beta2	casein kinase II beta chain
PF3D7_1342300	-0.688536	0.0856132	64.5403	55.5788	40.5501	34.837	N/A	"tetratricopeptide repeat protein, putative"
PF3D7_1342200	0.20988	0.605041	6.93975	7.13145	7.13795	8.29667	N/A	"conserved Plasmodium membrane protein, unknown function"
PF3D7_1342100	-0.878336	0.0321097	178.253	132.44	101.674	76.8716	IRP	aconitate hydratase
PF3D7_1342000	0.240706	0.510148	618.007	627.954	773.637	818.965	N/A	40S ribosomal protein S6
PF3D7_1341900	-0.541793	0.199707	378.581	281.975	276.843	210.314	N/A	"V-type proton ATPase subunit D, putative"
PF3D7_1341800	-0.290952	0.488545	89.4665	57.8361	67.1855	69.925	IMC1k	"inner membrane complex protein 1k, putative"
PF3D7_1341700	1.74741	0.00462868	2.31725	3.98519	17.6215	6.04225	N/A	"conserved Plasmodium protein, unknown function"
PF3D7_1341600	-1.67661	0.000126297	26.2527	21.9101	11.3775	5.33477	GPI10	GPI mannosyltransferase 3
PF3D7_1341500	-0.404552	0.279279	91.7296	91.8035	70.9337	78.477	ISC1	"inner membrane complex suture component, putative"
PF3D7_1341400	-0.498268	0.509711	33.9054	17.5983	26.0706	24.3938	N/A	small nucleolar RNA snoR20
PF3D7_1341300	-0.584668	0.129179	856.232	828.806	631.036	546.314	N/A	"60S ribosomal protein L18-2, putative"
PF3D7_1341200	-0.6442	0.081577	595.037	597.41	395.827	394.591	N/A	"60S ribosomal protein L18, putative"
PF3D7_1341100	1.83	0.0484255	0.821213	0	10.0238	0.521982	N/A	U6 spliceosomal RNA
PF3D7_1341000	1.92831	0.201557	2.35219	0	3.78396	0.599724	N/A	tRNA Arginine
PF3D7_1340900	-0.308122	0.416004	342.465	390.814	277.119	361.627	PiT	sodium-dependent phosphate transporter
PF3D7_1340800	0.170971	0.725387	143.016	84.9578	183.224	107.539	MPC1	"mitochondrial pyruvate carrier protein 1, putative"
PF3D7_1340700	-0.473521	0.307884	223.511	133.66	178.781	108.364	RAB11b	ras-related protein Rab-11B
PF3D7_1340600	0.79781	0.0383849	109.845	105.865	218.825	174.062	DBR1	"RNA lariat debranching enzyme, putative"
PF3D7_1340500	0.940161	0.013046	18.8666	23.7531	38.8357	48.5711	N/A	"conserved Plasmodium protein, unknown function"
PF3D7_1340400	1.26275	0.118428	0.942583	0.272564	1.14281	1.30199	N/A	"conserved Plasmodium protein, unknown function"
PF3D7_1340300	0.53391	0.225936	27.9067	50.105	44.5774	72.5312	N/A	"nucleolar complex protein 2, putative"
PF3D7_1340200	0.481022	0.783924	1.46036	0	0.926232	0	N/A	"conserved Plasmodium protein, unknown function"
PF3D7_1340100	0.27096	0.505055	29.1699	27.9241	43.0239	37.1062	RRP42	"exosome complex component RRP42, putative"
PF3D7_1340000	0.820906	0.0649204	4.32321	6.87382	9.64677	14.2209	PSOP7	"secreted ookinete protein, putative"
PF3D7_1339900	-0.784138	0.0691582	20.4372	15.921	13.0941	7.70487	ABCB5	"ABC transporter B family member 5, putative"
PF3D7_1339800	-0.386571	0.430601	35.4132	26.6276	39.3396	17.5234	N/A	"mitotic-spindle organizing protein 1, putative"
PF3D7_1339700	0.232434	0.567362	61.8164	86.4749	70.72	114.72	N/A	"conserved Plasmodium protein, unknown function"
PF3D7_1339600	0.244972	0.529692	16.2291	16.317	23.4286	19.7341	N/A	"conserved Plasmodium protein, unknown function"
PF3D7_1339500	-0.296754	0.566188	47.2562	30.3197	29.9207	20.8565	N/A	"mitochondrial ribosomal protein L49 precursor, putative"
PF3D7_1339400	-0.160528	0.74324	405.474	227.863	377.867	226.797	N/A	"conserved Plasmodium protein, unknown function"
PF3D7_1339300	-0.211106	0.573535	558.31	736.48	514.949	635.226	N/A	"conserved Plasmodium protein, unknown function"
PF3D7_1339200	-0.763789	0.505112	5.25006	2.12188	0.934631	3.25683	N/A	tRNA Proline
PF3D7_1339100	-0.192058	0.883891	1.98936	3.11651	1.39254	2.33226	N/A	tRNA Methionine
PF3D7_1339000	1.64464	0.0215302	3.56283	1.27058	10.4209	7.94239	N/A	"conserved Plasmodium protein, unknown function"
PF3D7_1338900	-0.546456	0.147452	49.0195	54.7475	40.4249	34.2432	N/A	"serine/threonine protein kinase, putative"
PF3D7_1338800	1.66055	0.000295311	20.3826	14.1655	67.8985	45.6665	N/A	CPW-WPC family protein
PF3D7_1338700	0.108297	0.770084	177.131	179.742	184.632	217.888	N/A	"conserved Plasmodium protein, unknown function"
PF3D7_1338600	-1.97689	1.98e-07	111.2	159.024	34.9959	38.8483	N/A	"conserved Plasmodium protein, unknown function"
PF3D7_1338500	1.26534	0.00297251	7.08404	9.65156	14.823	23.9294	N/A	"conserved Plasmodium protein, unknown function"
PF3D7_1338400	1.49849	0.000243667	41.8073	35.3629	113.059	138.408	N/A	"SprT-like domain-containing protein, putative"
PF3D7_1338300	-0.347999	0.387782	486.651	359.843	403.341	311.093	EF-1gamma	"elongation factor 1-gamma, putative"
PF3D7_1338200	-0.190633	0.599883	650.489	734.095	645.086	670.782	N/A	"60S ribosomal protein L6-2, putative"
PF3D7_1338100	-0.285139	0.455303	413.809	347.708	349.562	306.916	RPN3	"26S proteasome regulatory subunit RPN3, putative"
PF3D7_1338000	0.261145	0.518036	250.074	189	267.307	241.015	N/A	"LMBR1 domain-containing protein, putative"
PF3D7_1337900	0.613192	0.111528	109.657	92.493	175.454	157.628	N/A	"conserved Plasmodium protein, unknown function"
PF3D7_1337800	-1.25942	0.00781502	195.265	215.598	51.3672	130.431	CDPK5	calcium-dependent protein kinase 5
PF3D7_1337700	-0.172224	0.681707	85.424	106.407	64.0539	126.293	N/A	"conserved Plasmodium protein, unknown function"
PF3D7_1337600	-0.488149	0.731363	1.74675	0.98331	1.45955	0.095078	N/A	tRNA Serine
PF3D7_1337500	1.13268	0.0253422	26.4241	54.0063	53.0175	132.943	N/A	"conserved Plasmodium protein, unknown function"
PF3D7_1337400	-0.074255	0.85888	51.8909	85.0275	56.5597	86.075	N/A	"conserved Plasmodium protein, unknown function"
PF3D7_1337300	-0.481299	0.226039	21.205	35.2027	19.9049	23.2307	N/A	"exoribonuclease, putative"
PF3D7_1337200	-0.443395	0.260203	34.8698	35.1054	30.4073	23.1951	DXS	1-deoxy-D-xylulose 5-phosphate synthase
PF3D7_1337100	0.128649	0.74633	52.9128	52.4003	59.2214	58.9284	PK6	protein kinase 6
PF3D7_1337000	0.810795	0.0470083	9.26866	16.1746	22.1985	22.6457	43009	"mitochondrial intermediate peptidase, putative"
PF3D7_1336900	0.594422	0.122642	32.1669	44.9852	58.7661	68.4976	cTrpRS	tryptophan--tRNA ligase
PF3D7_1336800	-0.362687	0.365893	48.0738	68.0769	37.7622	58.871	NUDC	"nuclear movement protein, putative"
PF3D7_1336700	0.157681	0.674063	229.52	323.591	308.659	375.339	N/A	"conserved Plasmodium protein, unknown function"
PF3D7_1336600	-0.843791	0.0701331	173.805	124.401	121.362	51.1076	N/A	"conserved Plasmodium protein, unknown function"
PF3D7_1336500	-0.0286332	0.987367	3.23287	4.5956	2.69137	5.85648	N/A	small nucleolar RNA snoR19
PF3D7_1336400	-0.0537739	0.892706	82.4136	104.368	74.7776	109.477	N/A	"RanBPM and CLTH-like protein, putative"
PF3D7_1336300	0.781949	0.132554	3.19205	6.40154	7.07004	8.7695	N/A	"conserved Plasmodium membrane protein, unknown function"
PF3D7_1336200	-0.626155	0.168405	95.5758	189.681	62.9615	123.949	N/A	"conserved Plasmodium protein, unknown function"
PF3D7_1336100	0.468781	0.360631	35.9098	20.117	45.0283	33.7857	N/A	"conserved Plasmodium protein, unknown function"
PF3D7_1336000	0.346856	0.349187	89.3538	99.2942	120.654	132.855	N/A	"conserved Plasmodium protein, unknown function"
PF3D7_1335900	1.78669	5.52e-05	6.85883	4.17457	20.4712	20.8304	TRAP	thrombospondin-related anonymous protein
PF3D7_1335800	-0.987122	0.0161377	51.5315	84.1084	32.6624	40.2129	N/A	"conserved Plasmodium protein, unknown function"
PF3D7_1335700	-0.8696	0.0364097	33.3187	58.7814	23.3835	30.4792	N/A	"conserved Plasmodium protein, unknown function"
PF3D7_1335600	-2.26371	1.83e-08	44.6989	47.68	11.2693	9.56064	N/A	"conserved Plasmodium protein, unknown function"
PF3D7_1335500	-0.525421	0.313709	2.75377	2.97678	2.14235	1.67605	N/A	"DNA replication complex GINS protein, putative"
PF3D7_1335400	-3.58197	1.29e-08	198.566	508.067	9.46667	45.3703	RH2a	reticulocyte binding protein 2 homologue a
PF3D7_1335300	-3.87349	5.54e-12	172.565	475.693	8.73644	35.8393	RH2b	reticulocyte binding protein 2 homologue b
PF3D7_1335200	1.24595	0.0158805	7.12048	2.8157	10.6232	14.4314	RH6	"reticulocyte binding protein homologue 6, pseudogene"
PF3D7_1335100	-1.53637	0.000124125	2865.89	3979.28	968.988	1570.11	MSP7	merozoite surface protein 7
PF3D7_1335000	2.53155	1.39e-07	13.8796	7.40755	68.2496	74.584	MSRP1	MSP7-like protein
PF3D7_1334900	-0.267657	0.540186	196.401	121.007	138.014	119.277	N/A	"MSP7-like protein, fragment, pseudogene"
PF3D7_1334800	-0.154617	0.713351	99.8653	69.247	83.619	67.1967	MSRP2	MSP7-like protein
PF3D7_1334700	0.803951	0.138587	42.6022	143.346	134.789	206.155	MSRP7	MSP7-like protein
PF3D7_1334600	-0.426599	0.270857	58.6515	54.6798	41.9637	48.4078	MSRP3	MSP7-like protein
PF3D7_1334500	-0.314163	0.409712	50.6408	54.9887	41.1884	49.7905	MSRP6	MSP7-like protein
PF3D7_1334400	3.41976	1.36e-18	18.3986	16.5786	170.398	237.006	MSRP4	MSP7-like protein
PF3D7_1334300	0.179447	0.697402	24.7191	47.0346	32.6106	51.8983	MSRP5	MSP7-like protein
PF3D7_1334200	0.0325343	0.936695	40.8435	67.1231	46.789	70.2929	N/A	"chaperone binding protein, putative"
PF3D7_1334100	-0.2764	0.490109	31.2336	46.1769	27.8806	37.9234	N/A	"conserved Plasmodium protein, unknown function"
PF3D7_1334000	0.366706	0.380744	25.5709	26.4747	29.3808	48.9492	N/A	"RING zinc finger protein, putative"
PF3D7_1333900	-0.495032	0.251338	16.0194	28.0019	12.2264	19.8727	N/A	"conserved Plasmodium protein, unknown function"
PF3D7_1333800	-0.962552	0.0285404	127.908	116.478	78.9168	51.4035	N/A	"conserved Plasmodium protein, unknown function"
PF3D7_1333700	-1.23015	0.00218803	281.591	225.885	124.133	97.6637	CenH3	histone H3-like centromeric protein CSE4
PF3D7_1333600	-0.247501	0.60537	12.9604	31.1774	14.5699	23.2373	UTP4	"U3 small nucleolar RNA-associated protein 4, putative"
PF3D7_1333500	0.15779	0.69562	25.3246	23.2955	28.2154	29.7948	N/A	"conserved Plasmodium protein, unknown function"
PF3D7_1333400	-0.518891	0.247489	111.384	75.4547	77.572	58.6073	N/A	"conserved protein, unknown function"
PF3D7_1333300	-0.776469	0.0532162	109.426	95.0608	73.2975	61.8771	N/A	"transmembrane protein Tmp21 homologue, putative"
PF3D7_1333200	0.553028	0.14665	34.5713	44.8502	55.5732	75.4887	UBA1	ubiquitin-activating enzyme
PF3D7_1333100	3.0719	7.29e-13	1.60415	1.79695	14.2817	19.7989	N/A	"conserved Plasmodium protein, unknown function"
PF3D7_1333000	0.669108	0.0934734	154.259	133.929	252.205	213.337	CPN20	20 kDa chaperonin
PF3D7_1332900	0.0910818	0.807456	78.8143	81.422	98.0598	81.1711	N/A	"isoleucine--tRNA ligase, putative"
PF3D7_1332800	0.229712	0.586054	43.3772	54.2327	83.5978	47.275	N/A	"eukaryotic translation initiation factor 6, putative"
PF3D7_1332700	0.387093	0.356981	34.0818	47.6587	71.8551	44.5408	DBP8	"ATP-dependent RNA helicase DBP8, putative"
PF3D7_1332600	-0.442141	0.278224	177.458	131.217	129.454	109.966	APN1	"apurinic/apyrimidinic endonuclease Apn1, putative"
PF3D7_1332500	-0.536	0.190012	161.052	119.945	114.008	97.6509	N/A	"SAM-dependent RNA methyltransferase, putative"
PF3D7_1332400	-1.19585	0.0014735	48.5696	48.9776	22.9452	24.0932	N/A	"nucleotidyltransferase, putative"
PF3D7_1332300	-0.973803	0.0179421	97.7718	78.8157	53.1074	43.4897	TRAPPC2	"trafficking protein particle complex subunit 2, putative"
PF3D7_1332200	-0.591498	0.106366	638.098	690.488	486.237	452.01	N/A	"conserved Plasmodium protein, unknown function"
PF3D7_1332100	0.221338	0.598478	49.0725	37.5413	62.9392	45.6776	N/A	"conserved Plasmodium membrane protein, unknown function"
PF3D7_1332000	-0.46814	0.265354	334.947	229.984	250.825	192.131	SYN5	"syntaxin, Qa-SNARE family"
PF3D7_1331900	0.256544	0.857255	15.957	10.5033	9.41405	4.67784	N/A	small nucleolar RNA snoR18
PF3D7_1331800	-0.497228	0.258433	1103.72	776.928	854.377	586.761	N/A	"60S ribosomal protein L23, putative"
PF3D7_1331700	0.125257	0.744499	62.8416	80.2498	67.6233	98.6936	N/A	"glutamine--tRNA ligase, putative"
PF3D7_1331600	-0.664542	0.118883	346.926	228.292	232.938	153.057	PTPLA	"protein tyrosine phosphatase-like protein, putative"
PF3D7_1331500	-1.67689	5.34e-05	138.692	220.371	45.4703	74.0885	N/A	"conserved Plasmodium protein, unknown function"
PF3D7_1331400	-0.683619	0.257918	48.395	11.6568	23.3175	16.2838	N/A	CPW-WPC family protein
PF3D7_1331300	-1.39359	0.000867481	282.744	224.964	117.628	80.3683	SP21	signal peptidase 21 kDa subunit
PF3D7_1331200	-0.0918376	0.80449	123.41	117.662	120.673	112.06	N/A	"conserved Plasmodium protein, unknown function"
PF3D7_1331100	-0.138207	0.710967	125.581	117.265	120.241	119.689	POLQ	"DNA polymerase theta, putative"
PF3D7_1331000	-2.33542	2.36e-08	42.7405	51.3963	7.89361	11.9268	N/A	"protein kinase, putative"
PF3D7_1330900	-0.989635	0.446778	1.90899	4.15756	4.31875	2.61629	N/A	small nucleolar RNA snoR17
PF3D7_1330800	0.674602	0.168613	89.5456	216.072	174.951	346.804	N/A	"RNA-binding protein, putative"
PF3D7_1330700	-0.0820216	0.843237	46.0195	39.3644	41.3158	28.994	N/A	"GPI transamidase subunit PIG-U, putative"
PF3D7_1330600	-0.949189	0.0305311	80.8438	69.4073	52.3621	29.6243	N/A	"elongation factor Tu, putative"
PF3D7_1330500	1.83361	2.5e-06	66.8914	78.2189	218.107	338.304	N/A	"conserved Plasmodium protein, unknown function"
PF3D7_1330400	-0.363161	0.397807	643.798	410.151	485.7	365.917	N/A	"ER lumen protein retaining receptor 1, putative, unspecified product"
PF3D7_1330300	-0.0644059	0.867328	97.8513	106.901	104.933	95.229	N/A	"DnaJ protein, putative"
PF3D7_1330200	0.333821	0.391721	156.785	134.494	210.731	194.022	N/A	"conserved Plasmodium protein, unknown function"
PF3D7_1330100	0.325648	0.400053	140.677	123.278	172.864	185.774	N/A	"conserved Plasmodium protein, unknown function"
PF3D7_1330000	0.58191	0.199257	86.2915	58.8416	100.295	71.1729	N/A	"thioredoxin, putative"
PF3D7_1329900	0.475714	0.231119	10.6587	13.1738	15.0625	20.3694	N/A	"conserved Plasmodium protein, unknown function"
PF3D7_1329800	-0.337336	0.433551	14.453	9.62392	11.1138	9.06927	N/A	"conserved Plasmodium protein, unknown function"
PF3D7_1329700	-0.432452	0.246624	78.4701	105.155	69.6533	84.396	ACBP1	apicoplast calcium binding protein 1
PF3D7_1329600	0.0335895	0.932397	120.749	186.904	141.577	202.107	N/A	"conserved Plasmodium protein, unknown function"
PF3D7_1329500	0.909493	0.127305	54.0357	202.203	129.813	376.485	N/A	"conserved Plasmodium protein, unknown function"
PF3D7_1329400	0.762445	0.0487106	43.6973	35.8723	78.2511	67.6118	N/A	"AMP deaminase, putative"
PF3D7_1329300	0.234125	0.541699	110.131	110.763	152.886	121.873	N/A	"chromatin assembly factor 1 subunit, putative"
PF3D7_1329200	0.13057	0.735293	71.3345	96.9702	86.9598	103.443	N/A	"conserved Plasmodium protein, unknown function"
PF3D7_1329100	0.696295	0.0683095	139.449	156.356	210.853	301.668	MyoC	myosin C
PF3D7_1329000	-0.280389	0.481928	27.3308	44.1663	27.2589	34.6524	N/A	"DNA-directed RNA polymerase III subunit RPC1, putative"
PF3D7_1328900	-0.675823	0.0857387	26.8475	26.7394	15.5258	20.9833	N/A	"PUB domain-containing protein, putative"
PF3D7_1328800	-0.0582963	0.87731	166.975	148.53	168.103	157.37	SIR2A	transcriptional regulatory protein sir2a
PF3D7_1328700	0.929352	0.0914493	26.6603	22.545	61.3327	26.7606	N/A	Plasmodium RNA of unknown function RUF1
PF3D7_1328600	1.69388	0.00195388	15.3308	4.91614	45.9614	30.701	N/A	"conserved Plasmodium protein, unknown function"
PF3D7_1328500	-0.167607	0.660607	165.127	138.507	126.731	164.813	N/A	"alpha/beta-hydrolase, putative"
PF3D7_1328400	0.727434	0.0572504	19.15	26.7515	38.7516	41.0904	N/A	"conserved protein, unknown function"
PF3D7_1328300	-0.177297	0.686813	1217.66	758.886	1086.68	798.858	N/A	"conserved Plasmodium protein, unknown function"
PF3D7_1328200	-0.554398	0.199372	34.4214	65.4394	28.4432	44.4262	N/A	"conserved Plasmodium protein, unknown function"
PF3D7_1328100	-0.610621	0.127499	329.842	276.433	246.478	173.103	N/A	"proteasome subunit beta type-7, putative"
PF3D7_1328000	0.307938	0.434385	21.3181	34.6719	32.6566	41.3373	N/A	"conserved Plasmodium protein, unknown function"
PF3D7_1327900	1.91581	0.214977	0	0.104313	1.01744	1.20842	N/A	"conserved Plasmodium protein, unknown function"
PF3D7_1327800	-0.769082	0.0444653	51.4199	55.9934	34.2259	29.4321	N/A	"ribose-phosphate pyrophosphokinase, putative"
PF3D7_1327700	0.0148084	0.970623	30.0508	37.0276	30.1737	41.5088	UPF3B	"regulator of nonsense transcripts 3B, putative"
PF3D7_1327600	-1.13759	0.0136378	168.968	93.9733	68.1622	63.8584	NMNAT	nicotinamide/nicotinic acid mononucleotide adenylyltransferase
PF3D7_1327500	0.655883	0.111877	36.1495	45.637	50.813	90.5666	N/A	"conserved Plasmodium protein, unknown function"
PF3D7_1327400	0.0910416	0.811078	232.398	202.666	232.989	263.256	N/A	"conserved Plasmodium protein, unknown function"
PF3D7_1327300	1.10992	0.0252511	224.579	362.321	359.99	984.189	N/A	"conserved Plasmodium protein, unknown function"
PF3D7_1327200	-0.118654	0.769842	21.9214	24.995	26.5006	27.3573	RPR2	"ribonuclease P protein subunit RPR2, putative"
PF3D7_1327100	2.81537	1.41e-10	1.81089	3.65493	37.5768	28.4523	N/A	"conserved Plasmodium protein, unknown function"
PF3D7_1327000	0.216133	0.572948	14.4358	21.0628	22.9119	24.4516	N/A	"conserved Plasmodium protein, unknown function"
PF3D7_1326900	-0.153944	0.696096	17.0326	27.0967	19.4188	22.754	N/A	"conserved Plasmodium membrane protein, unknown function"
PF3D7_1326800	-0.653738	0.114187	23.8025	24.6548	18.0636	17.0939	SYN18	"syntaxin, Qa-SNARE family"
PF3D7_1326700	-0.268788	0.472961	54.7339	65.7125	47.3215	58.6319	N/A	"conserved Apicomplexan protein, unknown function"
PF3D7_1326600	0.316581	0.493764	24.1557	54.9567	36.7963	65.0923	N/A	"conserved Plasmodium protein, unknown function"
PF3D7_1326500	1.16762	0.00799286	14.7867	27.7675	35.5137	62.5961	N/A	"conserved Plasmodium protein, unknown function"
PF3D7_1326400	-0.129514	0.739875	59.4844	60.7526	58.8319	52.3307	N/A	"translation initiation factor eIF-2B subunit gamma, putative"
PF3D7_1326300	-0.641492	0.0851715	81.9445	90.3098	62.2348	60.2378	N/A	"RNA-binding protein, putative"
PF3D7_1326200	-0.351038	0.40455	27.496	20.0412	21.8844	17.1229	N/A	"conserved Plasmodium protein, unknown function"
PF3D7_1326100	-0.375332	0.355648	125.78	110.273	111.152	81.338	N/A	"WD repeat-containing protein, putative"
PF3D7_1326000	-1.7486	0.000151948	443.913	267.946	139.544	77.4454	N/A	"conserved Plasmodium protein, unknown function"
PF3D7_1325900	-0.21079	0.637864	30.1751	51.9087	26.6179	51.9608	N/A	"conserved Plasmodium protein, unknown function"
PF3D7_1325800	0.701783	0.155162	7.63553	14.2617	11.0325	26.2891	N/A	"conserved Plasmodium protein, unknown function"
PF3D7_1325700	0.53711	0.228792	147.984	99.3592	240.457	161.208	N/A	"conserved Plasmodium protein, unknown function"
PF3D7_1325600	0.106717	0.805772	232.485	157.509	246.641	180.085	FIS1	"mitochondrial fission 1 protein, putative"
PF3D7_1325500	-0.588587	0.143434	16.9197	21.4337	13.0556	11.3567	N/A	"conserved Plasmodium protein, unknown function"
PF3D7_1325400	-0.158512	0.731131	72.722	123.706	58.1505	125.016	N/A	"conserved Plasmodium protein, unknown function"
PF3D7_1325300	0.122548	0.876477	7.11543	1.59796	9.56014	4.92958	N/A	"conserved Plasmodium protein, unknown function"
PF3D7_1325200	1.60747	3.71e-05	18.0629	17.3334	45.9965	55.6537	N/A	"lactate dehydrogenase, putative"
PF3D7_1325100	-0.352701	0.349816	260.742	252.891	233.949	190.13	N/A	phosphoribosylpyrophosphate synthetase
PF3D7_1325000	-2.41338	2.77e-06	91.8509	60.3965	20.8002	9.15475	LSM6	"U6 snRNA-associated Sm-like protein LSm6, putative"
PF3D7_1324900	0.0719558	0.872634	1804.83	1167.43	2124.49	1229.22	LDH	L-lactate dehydrogenase
PF3D7_1324800	-0.538618	0.182469	98.4952	84.2311	72.7031	54.8103	DHFS-FPGS	dihydrofolate synthase/folylpolyglutamate synthase
PF3D7_1324700	-1.01235	0.0323563	197.04	125.101	107.618	55.9895	YKT6.2	"SNARE protein, putative"
PF3D7_1324600	-0.300741	0.449662	17.7696	28.4652	18.047	20.5726	N/A	"conserved Plasmodium protein, unknown function"
PF3D7_1324500	-0.719324	0.0560816	41.9653	41.3246	26.9475	24.792	N/A	"DEAD box helicase, putative"
PF3D7_1324400	-0.179983	0.649802	107.343	159.217	106.164	131.03	PRELID	"PRELI domain-containing protein, putative"
PF3D7_1324300	0.657605	0.192032	10.0018	24.1206	18.3843	40.1745	N/A	"conserved Plasmodium membrane protein, unknown function"
PF3D7_1324200	-0.245519	0.576836	63.1378	110.997	56.7431	102.459	N/A	"micro-fibrillar-associated protein, putative"
PF3D7_1324100	-0.183082	0.64452	126.913	94.5839	106.752	100.174	N/A	"conserved Plasmodium membrane protein, unknown function"
PF3D7_1324000	1.77737	1.83e-05	14.9781	19.9319	47.6682	82.5612	N/A	"conserved Plasmodium protein, unknown function"
PF3D7_1323900	-0.547265	0.154191	37.6374	49.8135	29.6812	33.497	N/A	"protein BCP1, putative"
PF3D7_1323800	-0.849872	0.0382211	14.1229	23.0735	10.091	12.9494	VPS52	"vacuolar protein sorting-associated protein 52, putative"
PF3D7_1323700	-0.406344	0.356146	2595.3	1508.76	1930.04	1382.58	GAPM1	glideosome associated protein with multiple membrane spans 1
PF3D7_1323600	-0.492417	0.203026	42.0581	56.2049	36.3567	32.793	N/A	"conserved Plasmodium protein, unknown function"
PF3D7_1323500	0.108284	0.770036	103.993	100.931	121.428	119.711	PMV	plasmepsin V
PF3D7_1323400	-0.141264	0.710027	1358.92	1305.82	1412.76	1161.09	RPL23	60S ribosomal protein L23
PF3D7_1323300	0.365648	0.353465	46.0257	34.2822	55.0388	55.17	N/A	"acetyltransferase, GNAT family, putative"
PF3D7_1323200	-0.43888	0.247535	301.757	321.999	249.704	244.993	N/A	"V-type proton ATPase subunit G, putative"
PF3D7_1323100	-0.639476	0.106508	505.048	417.368	336.179	279.289	N/A	"60S ribosomal protein L6, putative"
PF3D7_1323000	2.24971	5.48e-06	24.2172	11.4422	99.233	56.4117	FabZ	beta-hydroxyacyl-ACP dehydratase
PF3D7_1322900	2.56924	4.15e-08	25.0868	19.7414	229.986	104.224	N/A	"conserved Plasmodium protein, unknown function"
PF3D7_1322800	0.0825641	0.87855	42.2249	25.9229	49.1697	24.6042	N/A	"conserved Plasmodium protein, unknown function"
PF3D7_1322700	0.13123	0.775414	9.07383	11.626	11.8954	10.1157	N/A	"conserved Plasmodium protein, unknown function"
PF3D7_1322600	-1.78784	8.61e-06	53.7102	46.4697	17.9923	14.6322	N/A	"conserved Plasmodium protein, unknown function"
PF3D7_1322500	-0.156682	0.715435	288.224	204.586	290.223	182.717	DHHC5	palmitoyltransferase DHHC5
PF3D7_1322400	2.71059	2.38e-10	4.43252	3.99592	27.3078	38.2568	N/A	"conserved Plasmodium protein, unknown function"
PF3D7_1322300	0.279312	0.49797	18.8284	32.4484	28.2768	40.1935	N/A	"conserved Plasmodium protein, unknown function"
PF3D7_1322200	-0.457722	0.260356	66.9522	111.067	59.9046	77.9507	N/A	"conserved Plasmodium protein, unknown function"
PF3D7_1322100	0.271421	0.627239	15.1358	52.3856	25.1186	57.931	SET2	histone-lysine N-methyltransferase SET2
PF3D7_1322000	-0.685877	0.127557	213.181	140.613	141.13	94.5594	N/A	"nucleoside-diphosphatase, putative"
PF3D7_1321900	-0.881405	0.0864745	699.891	252.115	312.814	242.505	N/A	"conserved Plasmodium protein, unknown function"
PF3D7_1321800	-0.546229	0.178971	202.691	150.27	118.606	108.885	N/A	"protein transport protein SFT2, putative"
PF3D7_1321700	-0.771458	0.0497599	93.0241	144.675	69.0784	80.4166	SF1	splicing factor 1
PF3D7_1321600	2.68986	3.76e-10	17.3832	9.83505	109.808	94.0224	PDEgamma	"phosphodiesterase gamma, putative"
PF3D7_1321500	0.064925	0.867943	443.743	315.266	445.528	405.019	PDEbeta	"3',5'-cyclic nucleotide phosphodiesterase, putative"
PF3D7_1321400	-0.716627	0.09936	164.889	97.2863	52.3933	61.1678	DHHC8	"palmitoyltransferase DHHC8, putative"
PF3D7_1321300	-0.849011	0.0830926	14.9864	28.2852	7.8964	17.2136	N/A	"conserved Plasmodium membrane protein, unknown function"
PF3D7_1321200	1.2635	0.00276873	107.381	75.8952	220.739	275.021	N/A	"conserved protein, unknown function"
PF3D7_1321100	1.10984	0.0137071	146.459	225.033	275.563	576.429	N/A	"conserved Plasmodium protein, unknown function"
PF3D7_1321000	1.09206	0.0109214	6.88065	9.93218	14.328	27.9297	N/A	"conserved Plasmodium protein, unknown function"
PF3D7_1320900	-0.421073	0.313563	86.8479	85.0941	59.5523	61.5986	N/A	"RNA-binding protein, putative"
PF3D7_1320800	-1.8127	1.8e-05	73.3572	66.2731	25.8484	15.5829	N/A	dihydrolipoyllysine-residue succinyltransferase component of 2-oxoglutarate dehydrogenase complex
PF3D7_1320700	0.288134	0.538593	91.4549	171.02	109.459	224.306	N/A	"conserved Plasmodium protein, unknown function"
PF3D7_1320600	-0.564006	0.179427	612.938	437.329	441.767	330.878	RAB11a	ras-related protein Rab-11A
PF3D7_1320500	-1.48637	0.00049937	145.689	128.24	52.1552	31.0258	SNAP23	"SNARE protein, putative"
PF3D7_1320400	-0.734566	0.0648611	24.8244	27.5407	17.7078	18.7486	SPB	type I signal peptidase
PF3D7_1320300	-0.0629294	0.869038	21.0534	22.4428	21.3302	22.6992	N/A	"conserved Plasmodium protein, unknown function"
PF3D7_1320200	-0.431607	0.296341	19.6145	28.158	15.0377	19.971	N/A	"TBC domain protein, putative"
PF3D7_1320100	-0.685366	0.0831446	117.353	133.631	77.0301	62.0558	ClpS	ATP-dependent Clp protease adapter protein ClpS
PF3D7_1320000	0.134582	0.754493	84.0357	125.996	86.0897	152.928	GP1	golgi protein 1
PF3D7_1319900	1.82754	4.06e-05	1.87264	2.03715	4.91594	8.02825	N/A	"conserved Plasmodium protein, unknown function"
PF3D7_1319800	4.62931	1.51e-21	16.2058	6.63814	358.211	219.388	N/A	"conserved Plasmodium protein, unknown function"
PF3D7_1319700	-0.413853	0.281798	16.8997	20.817	15.5916	14.8071	N/A	"protein phosphatase PP2A regulatory subunit A, putative"
PF3D7_1319600	2.51651	1.46e-09	15.0985	19.4207	79.4543	134.387	N/A	"ACDC domain-containing protein, putative"
PF3D7_1319500	0.55312	0.309608	11.9309	9.56024	18.8361	15.4649	N/A	"conserved Plasmodium protein, unknown function"
PF3D7_1319400	0.331003	0.389547	207.759	273.411	269.633	380.541	N/A	"conserved Plasmodium protein, unknown function"
PF3D7_1319300	0.153823	0.739008	24.0559	51.1114	32.3026	58.4252	TRM1	"tRNA (guanine(26)-N(2))-dimethyltransferase, putative"
PF3D7_1319200	1.48034	0.0037186	3.9973	9.21475	13.6665	19.0517	N/A	"conserved Plasmodium protein, unknown function"
PF3D7_1319100	0.272479	0.529356	49.0327	85.0907	61.3758	111.543	N/A	"conserved protein, unknown function"
PF3D7_1319000	1.47384	0.000339722	11.7824	19.8896	38.5977	55.1142	N/A	"conserved Plasmodium protein, unknown function"
PF3D7_1318900	3.95009	6.49e-18	5.16116	4.85656	51.6037	107.071	N/A	"conserved Plasmodium protein, unknown function"
PF3D7_1318800	-0.816956	0.0311498	249.912	206.347	138.996	141.443	SEC63	translocation protein SEC63
PF3D7_1318700	-2.77855	3.92e-12	145.114	242.334	24.4711	31.3765	N/A	"conserved Plasmodium protein, unknown function"
PF3D7_1318600	0.518437	0.176949	18.1048	20.8443	29.9389	30.1647	N/A	"conserved Plasmodium protein, unknown function"
PF3D7_1318500	1.10736	0.0121156	9.54125	10.6057	20.9596	26.6544	N/A	"conserved Plasmodium protein, unknown function"
PF3D7_1318400	-0.628029	0.0999838	71.3044	97.4946	51.5254	64.4241	SMC2	"structural maintenance of chromosomes protein 2, putative"
PF3D7_1318300	0.891692	0.0824405	16.4517	35.7822	29.8284	77.6166	N/A	"conserved Plasmodium protein, unknown function"
PF3D7_1318200	1.54052	0.0043704	6.26977	4.18074	21.565	7.69521	G3PAT	glycerol-3-phosphate 1-O-acyltransferase
PF3D7_1318100	-1.30486	0.00296505	64.0469	58.6781	31.7996	21.0067	N/A	"ferredoxin, putative"
PF3D7_1318000	0.00843432	0.983552	100.052	73.0307	99.0552	95.614	N/A	"conserved Plasmodium membrane protein, unknown function"
PF3D7_1317900	-0.254822	0.602853	7.554	21.8178	9.2703	14.3962	N/A	"small ribosomal subunit nuclear export protein, putative"
PF3D7_1317800	-0.612141	0.095899	1155.07	1205.07	849.703	784.251	RPS19	40S ribosomal protein S19
PF3D7_1317700	-0.0884377	0.836962	34.8789	36.8911	30.1804	43.3496	N/A	"conserved Plasmodium protein, unknown function"
PF3D7_1317600	-0.310727	0.41459	41.1452	47.0845	36.2625	44.7784	N/A	"conserved Plasmodium protein, unknown function"
PF3D7_1317500	0.0537501	0.910827	26.9973	15.806	25.713	18.487	N/A	"conserved Plasmodium protein, unknown function"
PF3D7_1317400	-1.90305	2.81e-05	52.2702	54.1002	19.7096	9.88379	N/A	"conserved Plasmodium protein, unknown function"
PF3D7_1317300	-0.853066	0.0233923	164.588	194.89	96.2819	120.09	N/A	"conserved Plasmodium protein, unknown function"
PF3D7_1317200	2.95586	2.15e-08	16.7606	38.0494	123.682	330.903	ApiAP2	"AP2 domain transcription factor, putative"
PF3D7_1317100	-0.98295	0.0150342	241.835	207.515	147.7	99.3766	MCM4	DNA replication licensing factor MCM4
PF3D7_1317000	0.744842	0.0462521	147.569	133.354	257.159	248.897	USP39	"U4/U6.U5 tri-snRNP-associated protein 2, putative"
PF3D7_1316900	0.926666	0.0274888	106.204	173.542	203.024	351.653	N/A	"conserved Plasmodium protein, unknown function"
PF3D7_1316800	-1.11194	0.00449184	129.078	189.728	78.7377	77.8871	SEC20	"protein transport protein SEC20, putative"
PF3D7_1316700	-0.613111	0.184273	9.45527	7.84313	7.33181	5.23445	N/A	"conserved Plasmodium protein, unknown function"
PF3D7_1316600	-0.737021	0.0827573	207.634	295.98	112.483	211.629	CCT	choline-phosphate cytidylyltransferase
PF3D7_1316500	0.0327462	0.932753	34.3267	43.1154	34.98	47.9993	PRP40	"pre-mRNA-processing factor 40, putative"
PF3D7_1316400	2.26851	1.37e-06	5.01035	4.20438	24.9628	22.2487	SAS6L	"SAS6-like protein, putative"
PF3D7_1316300	1.70057	0.0122649	2.24553	4.34648	15.6896	12.1525	N/A	"conserved Plasmodium protein, unknown function"
PF3D7_1316200	-2.97553	2.79e-10	341.646	164.521	37.2668	29.0702	N/A	"ADP-ribosylation factor, putative"
PF3D7_1316100	-0.306396	0.466715	56.594	93.1518	46.3096	82.2884	IPK2	"inositol polyphosphate kinase, putative"
PF3D7_1316000	2.843	5.12e-11	3.90832	2.85759	38.1315	39.5192	N/A	"protein kinase, putative"
PF3D7_1315900	-0.284019	0.44677	62.0588	83.531	64.1422	59.7609	N/A	"exportin-T, putative"
PF3D7_1315800	0.479262	0.198645	68.5666	87.3647	107.042	114.366	MYB1	transcription factor MYB1
PF3D7_1315700	0.254153	0.514922	55.8752	51.706	69.5882	67.1545	GCD14	"tRNA (adenine(58)-N(1))-methyltransferase catalytic subunit TRM61, putative"
PF3D7_1315600	0.581114	0.2054	340.788	210.886	301.119	217.574	PIS	CDP-diacylglycerol--inositol 3-phosphatidyltransferase
PF3D7_1315500	-0.534587	0.213901	472.654	282.583	278.003	276.853	N/A	"conserved Plasmodium protein, unknown function"
PF3D7_1315400	-0.530629	0.181059	605.941	471.236	455.409	350.691	N/A	"zinc finger (CCCH type) protein, putative"
PF3D7_1315300	-0.735795	0.0623248	113.289	89.0153	51.656	72.1843	N/A	"conserved Plasmodium protein, unknown function"
PF3D7_1315200	0.943994	0.0194702	14.636	11.166	25.8489	31.8874	N/A	"conserved Plasmodium protein, unknown function"
PF3D7_1315100	-0.350885	0.496355	13.0707	6.37092	7.84182	7.05381	PK9	serine/threonine protein kinase
PF3D7_1315000	-0.693911	0.0927128	166.085	124.943	113.569	89.3895	N/A	"conserved Plasmodium protein, unknown function"
PF3D7_1314900	-0.165871	0.659616	64.0712	75.5127	59.0114	67.7148	P44	general transcription factor IIH subunit 2
PF3D7_1314800	2.78711	2.82e-07	1.35801	1.7285	18.1169	22.648	N/A	"ubiquitin-like protein, putative"
PF3D7_1314700	0.195218	0.628823	43.6393	65.881	56.7431	81.6171	N/A	"pinin/SDK/MemA domain-containing protein, putative"
PF3D7_1314600	-0.297302	0.489469	14.2996	15.4001	12.6932	12.126	LipL1	lipoate-protein ligase 1
PF3D7_1314500	-1.10635	0.0121885	193.369	145.482	98.374	64.6683	N/A	"cop-coated vesicle membrane protein p24 precursor, putative"
PF3D7_1314400	0.17069	0.78017	23.4083	12.5286	25.9145	15.5522	N/A	"conserved Plasmodium protein, unknown function"
PF3D7_1314300	-0.0905136	0.826863	28.1483	20.1959	27.7931	20.4701	N/A	"conserved Plasmodium protein, unknown function"
PF3D7_1314200	-0.342374	0.408014	10.7004	18.6865	10.7882	14.7837	TERT	telomerase reverse transcriptase
PF3D7_1314100	-0.597147	0.14409	15.0488	16.0155	12.2717	9.07949	N/A	"conserved Plasmodium protein, unknown function"
PF3D7_1314000	-0.135122	0.728339	9.98526	12.9351	10.3811	12.938	N/A	"conserved Plasmodium protein, unknown function"
PF3D7_1313900	0.0421176	0.913675	24.8579	34.2914	32.9167	33.8747	N/A	"conserved Plasmodium protein, unknown function"
PF3D7_1313800	-0.504721	0.304546	41.1464	99.5582	36.4357	68.3731	N/A	"conserved Plasmodium membrane protein, unknown function"
PF3D7_1313700	-2.21977	4.53e-05	11.7909	9.87474	2.75923	1.93058	N/A	"Maf-like protein, putative"
PF3D7_1313600	-0.27902	0.55721	40.2714	61.2959	24.4875	64.4724	N/A	"conserved Plasmodium protein, unknown function"
PF3D7_1313500	0.313949	0.45365	25.9696	37.7564	32.5265	56.6112	N/A	"conserved Plasmodium membrane protein, unknown function"
PF3D7_1313400	-0.0153336	0.970722	45.6655	67.6435	41.9133	76.3946	N/A	"DEAD box helicase, putative"
PF3D7_1313300	0.162422	0.695032	43.7929	40.7991	50.6217	46.4319	N/A	"peptidyl-prolyl cis-trans isomerase, putative"
PF3D7_1313200	-0.424848	0.286889	13.3609	14.012	10.4161	13.1177	MTFMT	"methionyl-tRNA formyltransferase, putative"
PF3D7_1313100	4.05735	2.22e-14	1.48492	3.14326	20.9439	65.5299	N/A	"conserved Plasmodium protein, unknown function"
PF3D7_1313000	0.221529	0.580778	179.517	148.713	191.156	220.836	NEDD8	"ubiquitin-like protein nedd8 homologue, putative"
PF3D7_1312900	-0.314046	0.464555	182.761	326.405	163.601	268.349	EIF4G	eukaryotic translation initation factor 4 gamma
PF3D7_1312800	0.00569359	0.990157	123.253	226.472	121.996	249.035	N/A	"conserved Plasmodium protein, unknown function"
PF3D7_1312700	-0.237816	0.547771	54.7426	77.6241	50.6282	71.1466	N/A	"conserved Plasmodium protein, unknown function"
PF3D7_1312600	-0.398937	0.284601	119.563	112.235	91.0056	105.622	BCKDHA	"2-oxoisovalerate dehydrogenase subunit alpha, mitochondrial, putative"
PF3D7_1312500	0.580382	0.290304	125.285	43.7611	133.681	176.204	N/A	"conserved Plasmodium protein, unknown function"
PF3D7_1312450	0.603466	0.262079	10.7652	5.81583	12.1753	27.2062	ARA1	"apical ring associated protein 1, putative"
PF3D7_1312400	-0.807434	0.0586013	6.13236	9.94815	5.22319	4.65454	IF2a	"translation initiation factor IF-2, putative"
PF3D7_1312300	-1.14017	0.0196629	16.0829	18.5658	11.9846	5.49853	N/A	"mitochondrial ribosomal protein S35 precursor, putative"
PF3D7_1312200	-0.140365	0.745455	67.4644	50.0524	70.5465	48.7292	N/A	"conserved Plasmodium protein, unknown function"
PF3D7_1312100	-0.0385778	0.925548	36.2159	55.5829	36.9226	56.6162	N/A	"GYF domain-containing protein, putative"
PF3D7_1312000	1.02803	0.0124275	18.5612	21.3492	49.4524	37.4758	MCAT	malonyl CoA-acyl carrier protein transacylase
PF3D7_1311900	-0.471287	0.266024	333.228	239.511	266.174	181.33	vapA	V-type proton ATPase catalytic subunit A
PF3D7_1311800	-0.217843	0.562388	182.152	233.76	167.637	212.721	M1AAP	M1-family alanyl aminopeptidase
PF3D7_1311700	-0.483566	0.222199	43.6776	54.0084	33.9036	35.691	N/A	"cytochrome c, putative"
PF3D7_1311600	-0.478406	0.313033	88.6166	148.282	55.0309	125.436	N/A	"conserved Plasmodium protein, unknown function"
PF3D7_1311500	-1.21241	0.0042147	572.882	405.254	260.522	183.656	RPT1	"26S protease regulatory subunit 7, putative"
PF3D7_1311400	-0.880287	0.0306666	214.207	184.142	140.032	89.3282	AP1M1	AP-1 complex subunit mu-1
PF3D7_1311300	-0.528842	0.251196	65.7448	45.9573	52.0983	31.818	N/A	"ATP synthase subunit gamma, mitochondrial"
PF3D7_1311200	-0.53423	0.177171	50.9361	44.1844	40.9094	29.7635	N/A	"alternative splicing regulator, putative"
PF3D7_1311100	4.94027	2.11e-21	1.16244	2.63916	33.946	92.2252	N/A	"meiosis-specific nuclear structural protein 1, putative"
PF3D7_1311000	1.21621	0.00809374	23.6639	29.1758	56.071	74.8519	ISD11	protein ISD11
PF3D7_1310900	0.00702397	0.987029	26.227	23.3546	29.7618	20.9134	N/A	"mitochondrial ribosomal protein S15 precursor, putative"
PF3D7_1310800	0.807051	0.0334003	15.5101	17.6892	32.4817	29.6867	N/A	"conserved Plasmodium protein, unknown function"
PF3D7_1310700	-1.03424	0.0112091	2874.15	2076.86	1144.25	1448.93	N/A	"RNA-binding protein, putative"
PF3D7_1310600	-0.46805	0.279365	762.491	493.025	520.671	342.184	RAB5b	ras-related protein Rab-5B
PF3D7_1310500	-0.851458	0.0467038	111.144	77.3147	70.3555	54.4487	N/A	"conserved protein, unknown function"
PF3D7_1310400	-0.386267	0.298542	65.6759	66.4714	55.2202	51.3575	N/A	"conserved Plasmodium protein, unknown function"
PF3D7_1310300	-1.85689	0.000344212	58.0124	19.765	13.3627	9.77291	N/A	"zinc finger protein, putative"
PF3D7_1310200	-0.30618	0.437278	507.718	409.108	405.83	368.728	N/A	"conserved Plasmodium protein, unknown function"
PF3D7_1310100	1.14039	0.00314788	8.80866	11.6649	22.2517	25.2571	N/A	"conserved Plasmodium protein, unknown function"
PF3D7_1310000	0.133312	0.748054	26.5692	27.0115	38.1702	30.216	OSCP	"ATP synthase subunit O, mitochondrial, putative"
PF3D7_1309900	-0.0213793	0.968005	12.1782	6.96887	11.6545	9.69288	N/A	"conserved Plasmodium protein, unknown function"
PF3D7_1309800	-0.189791	0.656012	50.2317	45.3008	54.6605	35.2458	N/A	"conserved Plasmodium protein, unknown function"
PF3D7_1309700	-0.326971	0.385137	16.4453	21.4888	16.6072	15.9417	VPS18	"vacuolar protein sorting-associated protein 18, putative"
PF3D7_1309600	0.115048	0.782849	23.9784	27.1843	32.4369	25.7003	N/A	"ribosomal RNA methyltransferase, putative"
PF3D7_1309500	-0.0543015	0.894362	65.0807	76.9274	81.2833	59.7229	GAR1	"H/ACA ribonucleoprotein complex subunit 1, putative"
PF3D7_1309400	-0.311158	0.415744	66.3283	88.6691	55.4557	76.6096	N/A	"HORMA domain protein, putative"
PF3D7_1309300	-0.0312583	0.932936	112.301	143.821	116.467	142.604	PRPF3	"U4/U6 small nuclear ribonucleoprotein PRP3, putative"
PF3D7_1309200	0.339824	0.364083	201.366	217.201	236.279	317.16	PPM6	"protein phosphatase PPM6, putative"
PF3D7_1309120	-0.479186	0.627795	6.27074	5.06452	6.96575	4.50372	N/A	unspecified product
PF3D7_1309100	-0.594568	0.103963	1083.76	1155.4	791.177	800.657	N/A	"60S ribosomal protein L24, putative"
PF3D7_1309000	0.217857	0.567935	37.6274	46.6666	48.8423	51.9727	N/A	"conserved Plasmodium protein, unknown function"
PF3D7_1308900	0.621707	0.17628	40.7632	70.3484	61.7723	122.078	DCP2	"mRNA-decapping enzyme 2, putative"
PF3D7_1308800	-0.221289	0.549253	202.32	196.874	184.739	172.407	INT	tyrosine recombinase
PF3D7_1308700	-0.0320541	0.933582	40.1656	60.4503	47.2012	54.3578	N/A	"conserved Plasmodium protein, unknown function"
PF3D7_1308600	0.536502	0.182664	5.87885	7.90787	9.16298	13.6055	N/A	"conserved Plasmodium protein, unknown function"
PF3D7_1308500	0.686221	0.0753059	54.1742	53.0028	96.8006	82.0644	N/A	"conserved Plasmodium protein, unknown function"
PF3D7_1308400	-0.0795983	0.861096	43.2702	87.1242	47.1588	82.2673	N/A	"conserved Plasmodium protein, unknown function"
PF3D7_1308300	-0.0973625	0.808732	1218.68	1017.32	1220.96	959.11	RPS27	40S ribosomal protein S27
PF3D7_1308200	-0.650059	0.135814	54.5386	104.017	41.4409	65.0589	cpsSII	carbamoyl phosphate synthetase
PF3D7_1308100	-1.78124	0.000209454	46.3475	38.3833	17.2821	11.4627	N/A	"CCAAT-binding transcription factor, putative"
PF3D7_1308000	-1.33481	0.000453008	234.836	282.211	90.6157	127.519	N/A	"conserved Plasmodium membrane protein, unknown function"
PF3D7_1307900	-0.718162	0.0671172	101.337	109.005	53.3644	79.7646	N/A	"tripartite motif protein, putative"
PF3D7_1307800	-1.35791	0.00201078	25.7812	50.5016	12.103	17.5296	N/A	"fork head domain protein, putative"
PF3D7_1307700	-0.633745	0.127282	68.478	106.39	45.3898	76.8102	N/A	"conserved Plasmodium protein, unknown function"
PF3D7_1307600	-0.552164	0.130768	140.962	148.288	106.18	107.676	N/A	"DNA-directed RNA polymerase alpha chain, putative"
PF3D7_1307500	-1.24762	0.00241872	379.054	285.709	185.013	131.038	N/A	"conserved Plasmodium protein, unknown function"
PF3D7_1307400	0.854352	0.0981342	2.75158	2.19935	5.57248	7.55425	N/A	"conserved Plasmodium protein, unknown function"
PF3D7_1307300	0.200244	0.649857	10.7176	17.6759	12.8679	21.8704	DBP6	"ATP-dependent RNA helicase DBP6, putative"
PF3D7_1307200	-0.801331	0.0383641	53.9611	53.0667	34.4523	31.1503	N/A	"DnaJ protein, putative"
PF3D7_1307100	1.90295	1.15e-05	21.0425	42.2526	102.488	148.797	UTP6	"U3 small nucleolar RNA-associated protein 6, putative"
PF3D7_1307000	0.314651	0.42625	62.2597	82.3234	97.303	84.7556	RRP40	"exosome complex component RRP40, putative"
PF3D7_1306900	-0.0770234	0.84081	54.0135	72.9337	57.1972	54.2923	SNRPA	"U1 small nuclear ribonucleoprotein A, putative"
PF3D7_1306800	-0.459933	0.226333	72.7874	92.7691	65.0473	62.0861	N/A	"RED-like protein, putative"
PF3D7_1306700	0.482788	0.272261	15.8196	22.044	20.28	32.4109	N/A	"conserved Plasmodium protein, unknown function"
PF3D7_1306600	-1.00334	0.0087475	52.2856	48.8811	27.5117	26.6671	N/A	"V-type proton ATPase subunit H, putative"
PF3D7_1306500	2.77337	9.03e-10	2.14831	3.91016	14.5313	28.911	N/A	"MORN repeat protein, putative"
PF3D7_1306400	-1.11067	0.00227497	451.712	488.861	220.758	241.552	RPT4	"26S protease regulatory subunit 10B, putative"
PF3D7_1306300	0.907305	0.0197478	16.2587	17.8711	30.0693	38.3358	N/A	"SAM dependent methyltransferase, putative"
PF3D7_1306200	-0.588316	0.123159	70.7577	63.5172	48.7035	46.7726	N/A	"conserved Plasmodium protein, unknown function"
PF3D7_1306100	-0.169353	0.696441	47.3844	35.5361	44.7751	34.7674	N/A	"conserved Plasmodium protein, unknown function"
PF3D7_1306000	0.624707	0.116228	34.5931	40.3142	47.1809	75.6459	N/A	"conserved Plasmodium protein, unknown function"
PF3D7_1305900	1.26042	0.000990248	53.7415	68.7512	130.139	178.553	N/A	"conserved Plasmodium protein, unknown function"
PF3D7_1305800	1.50384	0.0308683	1.63176	1.31607	2.39904	3.44484	N/A	"conserved Plasmodium protein, unknown function"
PF3D7_1305700	1.44315	0.00409884	8.13023	4.5633	21.0227	12.9849	N/A	"conserved Plasmodium protein, unknown function"
PF3D7_1305600	0.00853322	0.982344	61.6258	54.8537	67.5891	57.6049	S2P	"site-2 protease S2P, putative"
PF3D7_1305500	-0.710399	0.114567	5.97175	8.40345	5.22479	5.23955	MKP1	"mitogen-activated protein kinase phosphatase 1, putative"
PF3D7_1305400	-1.05231	0.00960159	16.5559	20.5614	9.33253	9.53102	N/A	"AAR2 protein, putative"
PF3D7_1305300	0.0837102	0.85797	16.8552	35.9074	21.6014	37.5741	N/A	"conserved Plasmodium protein, unknown function"
PF3D7_1305200	-0.480957	0.252639	16.7984	18.2509	13.6131	15.6622	ApiAP2	"AP2 domain transcription factor, putative"
PF3D7_1305100	-0.742221	0.0567922	66.7114	94.5383	43.9361	54.299	N/A	"conserved Plasmodium protein, unknown function"
PF3D7_1305000	-0.261635	0.516056	49.6702	75.1904	42.934	69.1643	N/A	"conserved Plasmodium protein, unknown function"
PF3D7_1304900	-0.176001	0.716089	177.298	124.299	117.614	83.3128	RPB11	"DNA-directed RNA polymerase II subunit RPB11, putative"
PF3D7_1304800	0.290657	0.704714	16.1337	5.97003	23.1826	6.17004	N/A	small nucleolar RNA snoR16
PF3D7_1304700	-0.688292	0.153405	47.9877	29.4378	18.2137	15.2461	CYC4	cyclin
PF3D7_1304600	0.209257	0.601397	15.8857	22.7292	19.725	26.3864	N/A	"conserved Plasmodium protein, unknown function"
PF3D7_1304500	-0.266094	0.494138	148.73	132.421	129.274	115.427	N/A	"small heat shock protein, putative"
PF3D7_1304400	-0.189929	0.614219	61.5514	82.6945	63.6291	72.4099	N/A	"conserved Plasmodium protein, unknown function"
PF3D7_1304300	0.275388	0.497677	23.1254	24.7701	27.4223	34.571	N/A	"conserved Plasmodium protein, unknown function"
PF3D7_1304200	-0.258592	0.487695	67.0088	62.5566	60.4936	56.3523	MIT2	"CorA-like Mg2+ transporter protein, putative"
PF3D7_1304100	-0.700121	0.0653838	67.4413	83.7177	41.9675	55.0614	LigI	DNA ligase I
PF3D7_1304000	-0.987559	0.0122333	90.2658	86.0786	56.0605	40.5827	N/A	"condensin complex subunit 2, putative"
PF3D7_1303900	0.591911	0.254173	20.8615	11.5065	33.3951	25.5676	N/A	"conserved Plasmodium protein, unknown function"
PF3D7_1303800	-0.187502	0.70614	28.2399	72.0933	32.5787	60.2801	N/A	"conserved Plasmodium protein, unknown function"
PF3D7_1303700	1.15931	0.00790774	41.4212	67.8238	86.6039	170.953	N/A	"conserved Plasmodium protein, unknown function"
PF3D7_1303600	0.274421	0.5683	200.563	112.962	231.984	162.703	N/A	"conserved Plasmodium protein, unknown function"
PF3D7_1303500	0.160288	0.68399	212.637	249.608	214.954	334.69	NHE	"sodium/hydrogen exchanger, Na+, H+ antiporter"
PF3D7_1303400	-0.587232	0.163536	76.3077	141.582	62.5045	80.5382	LisH	"LisH domain-containing protein, putative"
PF3D7_1303300	1.21375	0.00202035	24.5111	32.1163	58.2049	79.9563	N/A	"conserved Plasmodium protein, unknown function"
PF3D7_1303200	0.77264	0.0565245	62.094	50.7775	115.048	98.0624	VAMP8	"SNARE protein, putative"
PF3D7_1303100	-0.441511	0.283448	75.4437	83.903	70.7404	55.7671	N/A	"methyltransferase-like protein, putative"
PF3D7_1303000	-0.467958	0.308244	102.769	85.2812	87.6297	55.4499	N/A	"conserved Plasmodium protein, unknown function"
PF3D7_1302900	-0.322971	0.431704	8.34664	9.62947	5.62071	9.34975	N/A	"conserved Plasmodium protein, unknown function"
PF3D7_1302800	-0.303778	0.403481	890.381	947.652	772.828	833.047	N/A	"40S ribosomal protein S7, putative"
PF3D7_1302700	0.253865	0.594483	17.8876	41.8326	25.1656	47.9038	N/A	"ATP-dependent RNA helicase DHR1, putative"
PF3D7_1302600	-0.936628	0.0201213	31.8365	45.7483	19.0223	26.0467	DOHH	deoxyhypusine hydroxylase
PF3D7_1302500	0.183821	0.656456	20.7196	35.6194	28.8058	40.8032	N/A	"conserved Plasmodium protein, unknown function"
PF3D7_1302400	1.26833	0.0105986	8.88896	4.78352	26.5904	19.2777	N/A	"conserved Plasmodium membrane protein, unknown function"
PF3D7_1302300	0.296381	0.431255	172.462	190.07	214.089	232.155	N/A	"Plasmodium exported protein, unknown function"
PF3D7_1302200	1.83762	0.000236455	12.719	17.1012	33.0512	75.2859	ETRAMP13	early transcribed membrane protein 13
PF3D7_1302100	2.98855	3.06e-09	47.7605	127.455	871.19	528.227	G27/25	gamete antigen 27/25
PF3D7_1302000	0.635599	0.256702	85.8933	331.983	217.213	437.964	PTP6	EMP1-trafficking protein
PF3D7_1301900	0.535582	0.288126	36.5134	20.7521	42.187	35.6557	N/A	"Plasmodium exported protein, unknown function"
PF3D7_1301800	2.1954	0.147722	0.919796	10.3493	10.9341	41.2752	SURF13.1	"surface-associated interspersed protein 13.1 (SURFIN 13.1), pseudogene"
PF3D7_1301700	0.875981	0.211278	41.093	306.443	165.011	499.683	CBP2	CX3CL1-binding protein 2
PF3D7_1301600	-2.70118	1.29e-06	786.984	886.625	51.8825	219.353	EBA140	erythrocyte binding antigen-140
PF3D7_1301500	1.82443	2.21e-05	21.7459	24.6975	64.1252	105.967	N/A	"Plasmodium exported protein (PHISTa), unknown function"
PF3D7_1301400	1.94984	0.0015961	14.1329	49.8998	58.217	211.163	HYP12	"Plasmodium exported protein (hyp12), unknown function"
PF3D7_1301300	2.54575	6.77e-06	2.8196	8.22477	22.3835	39.1044	N/A	"Plasmodium exported protein (PHISTa-like), unknown function, pseudogene"
PF3D7_1301200	3.99397	2.15e-17	3.33044	2.13357	33.1441	49.0226	GBPH2	glycophorin binding protein
PF3D7_1301100	NA	NA	0	0	0	0.099414	N/A	"Plasmodium exported protein (PHISTa), unknown function, pseudogene"
PF3D7_1301000	1.60417	0.620082	0.182026	0	0	0.154781	RIF	"rifin, pseudogene"
PF3D7_1300900	4.05122	0.0488131	0	0	0.674771	0.511091	N/A	stevor
PF3D7_1300800	NA	NA	0	0	0	0	VAR-like	erythrocyte membrane protein 1-like
PF3D7_1300700	3.1261	0.192587	0	0	0.348348	0.270002	RIF	rifin
PF3D7_1300600	0.229222	0.67973	2.73372	2.99471	4.56898	3.754	RIF	rifin
PF3D7_1300500	2.9945	0.0279972	0.141428	0	1.01754	1.17011	RIF	rifin
PF3D7_1300400	0.899976	0.725019	0.063444	0.153915	0.376828	0.346763	RIF	rifin
PF3D7_1300300	0.727855	0.218785	0.125051	0.28234	0.317103	0.459347	VAR	"erythrocyte membrane protein 1, PfEMP1"
PF3D7_1300200	0.82435	0.0473932	30.1687	29.0284	37.9692	65.1808	RIF	rifin
PF3D7_1300100	-1.1627	0.00249159	12.2499	12.8366	6.16885	6.17767	VAR	"erythrocyte membrane protein 1, PfEMP1"
PF3D7_1255200	-1.19232	0.00494522	3.03951	4.25387	1.92062	1.64168	VAR	"erythrocyte membrane protein 1, PfEMP1"
PF3D7_1255100	1.80112	0.00875341	1.02662	1.40258	3.79514	3.57635	RIF	rifin
PF3D7_1255000	2.89645	0.0531401	0.082255	0	1.10447	0.144539	RIF	rifin
PF3D7_1254900	NA	NA	0.383546	0	0.01145	0	N/A	"Plasmodium exported protein, unknown function, fragment"
PF3D7_1254800	1.94544	0.265615	0.148649	0	0.40647	0.664512	RIF	rifin
PF3D7_1254700	0.981674	0.41066	0.201187	0.279758	0.445021	0.775789	RIF	rifin
PF3D7_1254600	3.83071	0.0893528	0	0	0.935728	0	N/A	stevor
PF3D7_1254500	3.76618	0.231454	0	0	0.011279	0	RIF	rifin
PF3D7_1254400	0.972162	0.789466	0	0	0	0	RIF	rifin
PF3D7_1254300	-2.47867	0.586498	0.154268	0.174489	0	0	N/A	stevor
PF3D7_1254200	2.73191	0.156342	0.184848	0.172302	0.777464	0.901611	RIF	rifin
PF3D7_1254100	1.9724	0.256972	0.319394	0	0.488761	0.133722	N/A	stevor
PF3D7_1254000	1.54096	0.334059	0.352182	0	0.128418	1.16776	RIF	rifin
PF3D7_1253900	0.602527	0.7157	0.650686	0	0.080085	0.215582	N/A	"Plasmodium exported protein (PHISTa), unknown function, pseudogene"
PF3D7_1253800	1.05959	0.643757	0	0	16.6328	25.0541	N/A	"Plasmodium exported protein (PHISTa), unknown function"
PF3D7_1253700	2.02453	0.273615	0	0.282165	0.476908	0.314217	RIF	rifin
PF3D7_1253600	1.97254	0.510217	0	0	0.133269	0.420649	RIF	"rifin, pseudogene"
PF3D7_1253500	1.32054	0.00462884	14.2926	12.166	30.3244	34.7915	N/A	"Plasmodium exported protein, unknown function"
PF3D7_1253400	0.318349	0.425565	31.9119	36.5852	41.8062	57.234	ACS3	acyl-CoA synthetase
PF3D7_1253300	-0.518738	0.426142	21.0911	137.807	42.187	80.953	N/A	"Plasmodium exported protein (PHISTa), unknown function, pseudogene"
PF3D7_1253200	-0.109091	0.83868	19.3643	59.3078	31.4326	43.4899	N/A	hypothetical protein
PF3D7_1253100	0.382565	0.301852	145.845	168.644	199.277	244.777	N/A	"Plasmodium exported protein (PHISTa), unknown function"
PF3D7_1253000	1.36295	0.012588	96.839	356.296	408.25	794.302	GECO	gametocyte erythrocyte cytosolic protein
PF3D7_1252900	-1.5377	0.0209383	31.275	216.829	27.4783	70.7516	N/A	"Plasmodium exported protein, unknown function"
PF3D7_1252800	-0.579207	0.302086	122.386	428.529	114.289	260.526	N/A	"Plasmodium exported protein (PHISTb), unknown function"
PF3D7_1252700	-0.631158	0.0955044	153.357	132.93	97.3272	100.655	N/A	"Plasmodium exported protein (PHISTb), unknown function"
PF3D7_1252600	-0.0831081	0.840113	29.0884	54.3416	37.8132	44.4857	N/A	"esterase, putative"
PF3D7_1252500	1.02286	0.0198176	5.39763	5.96588	16.7341	15.3276	N/A	"Plasmodium exported protein, unknown function"
PF3D7_1252400	-2.07926	0.00130718	179.269	377.157	19.1299	118.972	RH3	"reticulocyte binding protein homologue 3, pseudogene"
PF3D7_1252300	0.651041	0.0957829	316.215	418.664	453.439	690.65	N/A	"conserved Plasmodium protein, unknown function"
PF3D7_1252200	1.39938	0.00217267	31.4304	16.8365	65.1592	65.4817	CHT1	chitinase
PF3D7_1252100	-0.35371	0.404758	463.049	598.407	315.448	567.629	RON3	rhoptry neck protein 3
PF3D7_1252000	2.58788	0.0982158	0	1.06094	0.382634	5.63907	N/A	tRNA Glutamic acid
PF3D7_1251900	3.00334	0.125147	0.402816	0	3.59451	0	N/A	tRNA Valine
PF3D7_1251800	0.376581	0.398948	40.7836	86.6337	64.8973	107.071	N/A	"conserved Plasmodium protein, unknown function"
PF3D7_1251700	-0.28734	0.468404	18.8214	22.4237	17.1314	18.645	aTrpRS	tryptophan--tRNA ligase
PF3D7_1251600	-0.392161	0.399706	25.3752	57.6992	25.2873	40.3528	N/A	"conserved Plasmodium protein, unknown function"
PF3D7_1251500	0.399194	0.337048	30.5349	53.0422	53.4649	58.6696	DRS1	"ATP-dependent RNA helicase DRS1, putative"
PF3D7_1251400	0.372844	0.373828	11.5022	8.74334	17.4254	13.1722	N/A	"conserved Plasmodium protein, unknown function"
PF3D7_1251300	-0.343589	0.454439	308.408	213.311	271.886	164.581	TMK	thymidylate kinase
PF3D7_1251200	-1.5909	4.69e-05	1720.85	1247.26	506.068	544.989	N/A	coronin
PF3D7_1251100	0.47938	0.258655	303.021	228.951	453.723	343.397	N/A	"conserved Plasmodium protein, unknown function"
PF3D7_1251000	2.39377	1.91e-06	2.93616	1.27751	22.7161	27.1383	N/A	"conserved Plasmodium protein, unknown function"
PF3D7_1250900	-0.33243	0.404416	32.6058	35.6161	22.4232	33.6949	N/A	"conserved Plasmodium protein, unknown function"
PF3D7_1250800	-0.0293648	0.946418	35.6649	65.4417	39.2249	65.4592	N/A	"DNA repair protein rhp16, putative"
PF3D7_1250700	-0.181529	0.652784	144.251	126.169	139.869	101.011	N/A	"conserved Plasmodium protein, unknown function"
PF3D7_1250600	0.268286	0.479484	40.7249	56.1434	66.469	60.7981	N/A	"translation initiation factor eIF-2B subunit beta, putative"
PF3D7_1250500	-1.44004	0.00127037	254.609	192.892	105.383	66.0463	N/A	"AP-3 complex subunit sigma, putative"
PF3D7_1250400	1.40189	0.00380467	9.98185	22.0359	30.9336	55.7776	N/A	"conserved Plasmodium protein, unknown function"
PF3D7_1250300	-0.617702	0.151326	185.031	158.556	143.273	91.6859	VPS26	"vacuolar protein sorting-associated protein 26, putative"
PF3D7_1250200	-0.776163	0.0450257	301.742	391.127	175.832	241.002	N/A	"CSC1-like protein, putative"
PF3D7_1250100	2.75782	1.16e-12	1.35228	1.27903	8.96937	9.99097	G377	osmiophilic body protein G377
PF3D7_1250000	-0.441296	0.298673	120.013	144.957	131.694	83.4799	N/A	"rRNA-processing protein, putative"
PF3D7_1249900	-0.33317	0.368083	58.9927	70.3303	52.2077	56.7823	N/A	"apicoplast dimethyladenosine synthase, putative"
PF3D7_1249800	-1.03202	0.00650825	75.7627	101.998	47.7375	41.0747	THO2	"THO complex subunit 2, putative"
PF3D7_1249700	4.07155	4.46e-23	4.00124	2.74805	58.2092	67.535	N/A	"conserved Plasmodium protein, unknown function"
PF3D7_1249600	-0.725096	0.055235	28.476	27.1233	18.916	18.7982	LRR12	leucine-rich repeat protein
PF3D7_1249500	-0.893429	0.0515157	152.601	121.836	80.9804	50.6242	N/A	"cutA, putative"
PF3D7_1249400	-0.163737	0.672825	170.594	163.28	154.355	152.321	N/A	"conserved Plasmodium protein, unknown function"
PF3D7_1249300	0.0190147	0.961351	34.3336	56.4854	44.7814	52.54	PPM4	"protein phosphatase PPM4, putative"
PF3D7_1249200	1.22496	0.0265994	13.9901	11.2923	41.4771	20.8942	N/A	"conserved Plasmodium protein, unknown function"
PF3D7_1249100	-0.379075	0.320434	68.0165	73.8109	56.8017	56.5714	N/A	"conserved Plasmodium protein, unknown function"
PF3D7_1249000	0.940951	0.0240768	5.33645	6.83673	14.2147	12.208	N/A	"conserved Plasmodium membrane protein, unknown function"
PF3D7_1248900	-1.28249	0.00124745	319.583	292.481	156.632	115.036	RPT6	"26S protease regulatory subunit 8, putative"
PF3D7_1248800	-0.539837	0.406978	13.3665	5.95987	12.2638	7.87847	N/A	"conserved Plasmodium protein, unknown function"
PF3D7_1248700	0.421092	0.337837	248.991	441.307	353.907	627.214	N/A	"conserved Plasmodium protein, unknown function"
PF3D7_1248600	-0.195433	0.606435	54.3269	49.5024	45.139	48.9124	N/A	"conserved Plasmodium protein, unknown function"
PF3D7_1248500	0.0700643	0.8632	1158.64	912.234	1300.98	1010.71	N/A	"bax inhibitor 1, putative"
PF3D7_1248400	2.67091	2.19e-09	5.72457	8.68474	44.9291	61.7114	N/A	"conserved Plasmodium protein, unknown function"
PF3D7_1248300	-1.2386	0.0119461	48.3288	35.1904	25.1551	16.714	N/A	"conserved Plasmodium membrane protein, unknown function"
PF3D7_1248200	-0.919865	0.0322964	86.721	69.2214	56.6519	34.7756	RBM22	"pre-mRNA-splicing factor RBM22, putative"
PF3D7_1248100	-0.834864	0.0460503	33.144	53.8896	20.4948	29.6271	N/A	"methyltransferase, putative"
PF3D7_1248000	-0.948879	0.0326354	18.5901	23.139	11.2997	10.663	N/A	"tRNA-splicing endonuclease, putative"
PF3D7_1247900	0.51466	0.225601	25.0873	41.9909	41.9009	57.9057	N/A	"nucleolar rRNA processing protein, putative"
PF3D7_1247800	1.41146	0.000233927	109.646	89.305	282.009	299.601	DPAP2	dipeptidyl aminopeptidase 2
PF3D7_1247700	1.03496	0.00504033	103.042	119.858	210.736	277.067	N/A	"conserved Plasmodium protein, unknown function"
PF3D7_1247600	1.53895	0.000117114	17.6143	12.967	43.5637	49.2876	N/A	"conserved Plasmodium protein, unknown function"
PF3D7_1247500	-0.472272	0.301592	47.8976	73.1648	28.5333	64.8508	N/A	"serine/threonine protein kinase, putative"
PF3D7_1247400	-0.469228	0.22951	229.468	185.564	158.003	160.486	FKBP35	peptidyl-prolyl cis-trans isomerase FKBP35
PF3D7_1247300	1.46315	0.000205078	38.2586	29.4022	104.016	108.823	N/A	"GPI mannosyltransferase 2, putative"
PF3D7_1247200	0.0855827	0.84296	33.0074	25.5707	29.0792	30.5322	N/A	"conserved Plasmodium protein, unknown function"
PF3D7_1247100	-0.758508	0.0819654	61.0315	49.9682	39.4245	30.885	N/A	"conserved Plasmodium protein, unknown function"
PF3D7_1247000	0.219238	0.623404	103.906	72.196	140.068	79.7389	DIA2	"DNA replication origin binding protein, putative"
PF3D7_1246900	0.863233	0.0216068	26.3949	26.3226	52.5259	53.3067	PKB	RAC-beta serine/threonine protein kinase
PF3D7_1246800	-1.40568	0.00115286	424.004	308.305	178.331	115.505	SRPR-beta	"signal recognition particle receptor, beta subunit"
PF3D7_1246700	-1.24317	0.00125745	39.6018	49.5903	18.0288	18.8453	N/A	"conserved Plasmodium protein, unknown function"
PF3D7_1246600	0.110965	0.804605	18.7093	34.9906	21.6684	43.5738	BUD13	"pre-mRNA-splicing factor CWC26, putative"
PF3D7_1246500	0.384699	0.342053	10.3434	8.55899	14.851	15.4667	N/A	"conserved Plasmodium protein, unknown function"
PF3D7_1246400	-0.706547	0.132753	1598.7	770.765	892.936	716.536	MTIP	myosin A tail domain interacting protein
PF3D7_1246300	0.0760081	0.856711	235.541	391.968	239.01	442.52	N/A	"conserved Plasmodium protein, unknown function"
PF3D7_1246200	0.117341	0.778258	7651.9	5252.68	8708.7	6211.26	ACT1	actin I
PF3D7_1246100	2.30226	3.37e-09	19.6438	14.3328	87.4798	97.6944	ALAS	delta-aminolevulinic acid synthetase
PF3D7_1246000	1.27683	0.0118884	1.40569	3.24566	5.60934	7.30779	N/A	"conserved Plasmodium protein, unknown function"
PF3D7_1245900	-0.520886	0.24748	11.7264	15.2765	11.7975	9.78203	N/A	"conserved Plasmodium protein, unknown function"
PF3D7_1245800	-0.611869	0.110332	144.938	140.013	82.4486	113.094	N/A	"epsin, putative"
PF3D7_1245700	0.772276	0.395318	1.98053	0.34689	3.42226	1.16475	N/A	unspecified product
PF3D7_1245600	2.40936	2.43e-06	1.45268	1.76375	7.32288	20.3551	N/A	"kinesin, putative"
PF3D7_1245500	0.605264	0.107181	91.2941	110.128	153.349	138.074	N/A	"conserved Plasmodium protein, unknown function"
PF3D7_1245400	0.765952	0.0665174	58.44	45.9415	102.811	72.7127	N/A	"mitochondrial ribosomal protein L3 precursor, putative"
PF3D7_1245300	-0.410317	0.369647	54.8353	48.0204	36.2193	28.3338	UBC12	"NEDD8-conjugating enzyme UBC12, putative"
PF3D7_1245200	0.321689	0.418263	5.9028	7.0033	8.7731	8.28856	N/A	"conserved Plasmodium membrane protein, unknown function"
PF3D7_1245100	0.858814	0.0432248	21.0461	34.9918	41.6216	63.1911	KLP8	"kinesin-13, putative"
PF3D7_1245000	1.14597	0.00248053	25.4954	30.6887	66.0156	66.3751	N/A	"conserved Plasmodium protein, unknown function"
PF3D7_1244900	0.616427	0.118541	24.4188	26.9453	33.203	41.2492	N/A	"conserved Plasmodium protein, unknown function"
PF3D7_1244800	0.0251975	0.946811	177.701	251.116	216.817	252.683	N/A	"cytoplasmic translation machinery associated protein, putative"
PF3D7_1244700	1.07924	0.00486122	124.718	129.534	264.281	364.566	N/A	"conserved Plasmodium protein, unknown function"
PF3D7_1244600	0.0879048	0.825082	156.484	126.935	192.735	141.448	ARFGAP	"ADP-ribosylation factor GTPase-activating protein, putative"
PF3D7_1244500	0.119536	0.841277	4.52704	20.4768	7.4875	19.3144	PSOP26	"conserved Plasmodium protein, unknown function"
PF3D7_1244400	-0.987302	0.0512174	60.3626	132.979	29.7872	73.584	N/A	"RNA-binding protein, putative"
PF3D7_1244300	-0.0640768	0.920973	11.3652	9.28103	13.0582	8.94133	N/A	ACEA small nucleolar RNA U3
PF3D7_1244200	-0.113993	0.769961	25.1559	32.5467	25.76	29.4019	TFB2	"RNA polymerase II transcription factor B subunit 2, putative"
PF3D7_1244100	-0.853902	0.0258753	135.893	157.814	71.3477	104.462	N/A	"N-alpha-acetyltransferase 15, NatA auxiliary subunit, putative"
PF3D7_1244000	-1.09792	0.00533347	61.087	47.0933	28.3086	25.9467	N/A	"glucose inhibited division protein a homologue, putative"
PF3D7_1243900	-0.806882	0.0272213	67.782	76.4734	43.8588	42.9547	DOC2	double C2-like domain-containing protein
PF3D7_1243800	-0.315322	0.465181	211.263	143.422	161.18	134.465	WDR82	"WD repeat-containing protein 82, putative"
PF3D7_1243700	-0.530558	0.151062	377.623	401.848	254.132	336.144	N/A	"ubiquitin-conjugating enzyme E2, putative"
PF3D7_1243600	-0.278917	0.44856	2611.31	2638.42	2154.7	2466.24	N/A	"translation initiation factor SUI1, putative"
PF3D7_1243500	-0.173777	0.676289	301.238	200.332	227.828	231.493	SNF7	"vacuolar-sorting protein SNF7, putative"
PF3D7_1243400	-0.46776	0.271197	85.4099	88.8357	44.1797	88.529	N/A	"conserved Plasmodium protein, unknown function"
PF3D7_1243300	4.09015	6.36e-18	7.08659	4.99526	147.877	111.946	N/A	"conserved Plasmodium protein, unknown function"
PF3D7_1243200	-0.556174	0.446305	3.97118	4.3027	3.82455	0.614003	N/A	"conserved Plasmodium protein, unknown function"
PF3D7_1243100	-1.7969	0.000483681	44.4766	46.0839	20.4338	7.28471	N/A	"zinc finger protein, putative"
PF3D7_1243000	-0.337643	0.372869	72.9489	74.023	66.8741	62.1489	SYN16	"syntaxin, Qa-SNARE family"
PF3D7_1242900	1.04756	0.0197082	236.691	146.198	441.179	329.08	TIM13	"mitochondrial import inner membrane translocase subunit TIM13, putative"
PF3D7_1242800	-0.391367	0.312573	421.613	332.885	316.138	293.231	rabGDI	rab specific GDP dissociation inhibitor
PF3D7_1242700	-0.414303	0.269263	802.188	786.223	664.25	592.077	N/A	"40S ribosomal protein S17, putative"
PF3D7_1242600	-0.286059	0.519229	13.5819	25.9784	14.4024	19.9766	N/A	protein farnesyltransferase subunit alpha
PF3D7_1242500	-0.756706	0.0591961	32.6958	50.184	20.8422	32.3966	N/A	"conserved protein, unknown function"
PF3D7_1242400	1.12959	0.00547889	22.0867	36.2636	54.3157	74.8369	N/A	"GAS8-like protein, putative"
PF3D7_1242300	0.513581	0.219853	105.412	113.948	201.446	129.339	N/A	"conserved Plasmodium membrane protein, unknown function"
PF3D7_1242200	-0.0100321	0.979107	49.0708	65.9702	51.3799	68.4275	TGT	"queuine tRNA-ribosyltransferase, putative"
PF3D7_1242100	-0.184644	0.665124	33.1999	39.9877	39.7874	38.2027	N/A	"conserved Plasmodium protein, unknown function"
PF3D7_1242000	-0.5851	0.133943	39.9016	36.4628	27.2381	24.7859	N/A	"conserved Plasmodium protein, unknown function"
PF3D7_1241900	-0.960556	0.0381425	69.6471	128.863	38.4794	67.1085	N/A	"tetratricopeptide repeat protein, putative"
PF3D7_1241800	-0.696518	0.106923	46.9174	96.5227	40.4062	52.73	DBP9	"ATP-dependent RNA helicase DBP9, putative"
PF3D7_1241700	-0.809256	0.0598416	123.034	102.517	86.958	53.6672	RFC4	"replication factor C subunit 4, putative"
PF3D7_1241600	0.246642	0.543703	46.8864	49.0911	68.2485	57.9849	N/A	"mitochondrial carrier protein, putative"
PF3D7_1241500	-1.05607	0.018484	17.9015	31.5501	11.1811	13.1469	N/A	"conserved Plasmodium protein, unknown function"
PF3D7_1241400	2.36394	2.39e-05	6.43426	18.4403	34.2306	99.4608	N/A	"RNA-binding protein, putative"
PF3D7_1241300	-0.0956654	0.833626	10.9824	17.7006	9.97566	17.4447	N/A	"conserved Plasmodium protein, unknown function"
PF3D7_1241200	-0.85719	0.0543923	19.3647	41.4292	14.2733	21.2164	N/A	"conserved Plasmodium protein, unknown function"
PF3D7_1241100	-0.576678	0.146252	87.4883	109.565	79.4089	60.6684	PFS2	"polyadenylation factor subunit 2, putative"
PF3D7_1241000	-0.900731	0.707404	0.428612	0.612987	0.451439	0	N/A	Plasmodium RNA of unknown function RUF6
PF3D7_1240900	-1.38331	0.000256751	15.1209	18.695	6.2606	8.35288	VAR	"erythrocyte membrane protein 1, PfEMP1"
PF3D7_1240800	NA	NA	0	0	0	0	N/A	Plasmodium RNA of unknown function RUF6
PF3D7_1240700	0.557643	0.779321	0	0	0.324083	0.343934	RIF	"rifin, pseudogene"
PF3D7_1240600	-0.24501	0.70705	23.0031	110.147	25.826	89.1903	VAR	"erythrocyte membrane protein 1, PfEMP1"
PF3D7_1240500	0.456945	0.687768	2.9792	1.76823	1.24785	1.52818	N/A	Plasmodium RNA of unknown function RUF6
PF3D7_1240400	-0.565854	0.23567	1.11527	1.67784	0.857209	0.75278	VAR	"erythrocyte membrane protein 1, PfEMP1"
PF3D7_1240300	-1.41179	0.00253848	2.09519	3.15462	1.00251	1.46963	VAR	"erythrocyte membrane protein 1, PfEMP1"
PF3D7_1240200	0.943287	0.570314	0.111291	0	0.158081	0.140725	N/A	"erythrocyte membrane protein 1 (PfEMP1), pseudogene"
PF3D7_1240100	-1.88487	8.33e-05	39.1716	48.3611	12.1245	11.1156	ETRAMP12	early transcribed membrane protein 12
PF3D7_1240000	-0.370954	0.429052	8.32009	16.3405	10.1045	10.3056	N/A	"3-hydroxyisobutyryl-coenzyme A hydrolase, putative"
PF3D7_1239900	-1.0157	0.0140963	14.2455	23.8172	9.24297	10.2125	VPS16	"vacuolar protein sorting-associated protein 16, putative"
PF3D7_1239800	-0.430148	0.377488	47.9733	123.015	48.5906	84.8569	N/A	"conserved Plasmodium protein, unknown function"
PF3D7_1239700	-0.924896	0.0129906	137.313	185.496	92.2326	88.2955	FTSH1	ATP-dependent zinc metalloprotease FTSH 1
PF3D7_1239600	-0.79508	0.0624234	64.4462	48.3206	39.0452	32.5744	ThzK	hydroxyethylthiazole kinase
PF3D7_1239500	-0.922072	0.0189055	21.8965	32.6914	15.1531	15.4959	GyrB	DNA gyrase subunit B
PF3D7_1239400	3.64298	7.51e-13	7.91	7.18295	114.701	57.589	N/A	"conserved Plasmodium protein, unknown function"
PF3D7_1239300	2.28354	3.18e-07	14.9561	17.054	101.486	59.0931	N/A	"conserved Plasmodium protein, unknown function"
PF3D7_1239200	1.58435	0.000576958	168.69	345.18	571.694	1060.4	ApiAP2	"AP2 domain transcription factor, putative"
PF3D7_1239100	0.135383	0.798671	70.153	35.3299	78.146	35.8938	N/A	"mitochondrial ribosomal protein L23 precursor, putative"
PF3D7_1239000	0.584385	0.135703	167.073	128.798	254.224	225.163	N/A	HD superfamily phosphohydrolase protein
PF3D7_1238900	-1.23455	0.00201523	183.404	164.796	65.0654	100.698	PK2	protein kinase 2
PF3D7_1238800	-0.530778	0.151863	237.605	301.108	185.639	204.169	ACS11	acyl-CoA synthetase
PF3D7_1238700	1.12234	0.0046246	70.1488	86.2197	142.686	219.387	N/A	"conserved Plasmodium protein, unknown function"
PF3D7_1238600	0.0549852	0.887668	286.214	203.658	266.322	271.364	NSM	sphingomyelin phosphodiesterase
PF3D7_1238500	0.189658	0.665807	30.5609	61.9537	43.523	66.6007	N/A	"conserved Plasmodium protein, unknown function"
PF3D7_1238400	1.04615	0.0272178	22.3934	13.1441	54.152	33.4738	N/A	"conserved Plasmodium protein, unknown function"
PF3D7_1238300	-0.478536	0.259471	39.7765	72.5178	34.4892	47.4228	CWC22	"pre-mRNA-splicing factor CWC22, putative"
PF3D7_1238200	3.80555	5.13e-15	1.43731	1.31317	19.3876	22.1921	N/A	"conserved Plasmodium protein, unknown function"
PF3D7_1238100	-0.678396	0.0673084	167.212	181.871	109.239	115.079	N/A	"calcyclin binding protein, putative"
PF3D7_1238000	-0.478956	0.313947	297.584	164.387	229.13	120.284	N/A	"COPI associated protein, putative"
PF3D7_1237900	-1.57598	0.000863417	168.648	371.023	69.9564	120.721	N/A	"conserved Plasmodium protein, unknown function"
PF3D7_1237800	0.136571	0.739429	119.804	115.666	161.822	122.344	HUB1	"ubiquitin-like modifier HUB1, putative"
PF3D7_1237700	-0.396841	0.344582	1440.1	969.157	1140.57	792.609	N/A	"conserved protein, unknown function"
PF3D7_1237600	0.661172	0.0822056	55.7643	75.0173	111.335	105.103	PWP1	"periodic tryptophan protein 1, putative"
PF3D7_1237500	-0.129511	0.743022	56.337	87.0164	59.9846	82.7091	N/A	"conserved Plasmodium protein, unknown function"
PF3D7_1237400	0.254893	0.50899	94.1548	81.1896	106.282	114.759	N/A	"conserved Plasmodium protein, unknown function"
PF3D7_1237300	2.05523	1.08e-05	4.64069	5.38335	24.3662	20.1342	N/A	"conserved Plasmodium protein, unknown function"
PF3D7_1237200	0.0713005	0.881761	15.4413	32.8924	19.3973	37.6275	N/A	"conserved Plasmodium protein, unknown function"
PF3D7_1237100	0.160617	0.693509	18.8761	25.5483	20.4455	32.9107	N/A	"conserved Plasmodium protein, unknown function"
PF3D7_1237000	-0.262817	0.487685	54.0886	61.065	55.5978	46.2523	UBA2	SUMO-activating enzyme subunit 2
PF3D7_1236900	-0.954142	0.0264955	317.406	197.554	162.388	130.877	N/A	"conserved Plasmodium protein, unknown function"
PF3D7_1236800	-0.523368	0.194188	120.437	84.1041	91.1849	75.1991	N/A	"protein-S-isoprenylcysteine O-methyltransferase, putative"
PF3D7_1236700	-0.168497	0.680827	75.4102	56.0356	68.4132	58.6531	N/A	"S-adenosyl-methyltransferase, putative"
PF3D7_1236600	2.34563	2e-06	16.3333	8.73137	96.5414	73.7503	N/A	"p25-alpha family protein, putative"
PF3D7_1236500	1.01806	0.0197591	16.5285	11.7515	28.9453	30.001	N/A	"conserved Plasmodium protein, unknown function"
PF3D7_1236400	-0.644264	0.0856907	52.7521	62.0193	40.5171	37.5784	N/A	"conserved Plasmodium protein, unknown function"
PF3D7_1236300	2.58494	3.41e-12	46.7941	55.7815	349.639	317.738	N/A	"conserved Plasmodium protein, unknown function"
PF3D7_1236200	2.26577	5.64e-05	42.7862	146.335	274.577	673.031	N/A	"conserved Plasmodium protein, unknown function"
PF3D7_1236100	0.0538288	0.884183	196.218	226.013	207.163	267.893	CARP	clustered-asparagine-rich protein
PF3D7_1236000	-0.424326	0.267125	52.2262	70.9633	46.9018	56.2548	N/A	"vesicle transport v-SNARE protein VTI1, putative"
PF3D7_1235900	-0.152342	0.683187	79.4162	90.1436	89.622	77.5913	XAB2	"pre-mRNA-splicing factor SYF1, putative"
PF3D7_1235800	2.14366	6.13e-06	1.99305	3.74468	9.60983	20.1664	N/A	"conserved Plasmodium protein, unknown function"
PF3D7_1235700	-1.81046	0.000964833	98.9905	64.556	40.1196	12.545	N/A	"ATP synthase subunit beta, mitochondrial"
PF3D7_1235600	-0.754472	0.0790918	394.646	312.915	279.025	163.185	SHMT	serine hydroxymethyltransferase
PF3D7_1235500	-0.0559969	0.893277	45.9755	40.5409	49.0317	33.7427	N/A	"mRNA methyltransferase, putative"
PF3D7_1235400	0.0330847	0.938894	10.5228	18.5683	12.4523	17.7175	N/A	"tetQ family GTPase, putative"
PF3D7_1235300	0.207954	0.628613	105.613	160.261	112.845	214.099	NOT4	"CCR4-NOT transcription complex subunit 4, putative"
PF3D7_1235200	-0.5103	0.200486	155.887	114.393	98.0998	101.316	VP2	V-type K+-independent H+-translocating inorganic pyrophosphatase
PF3D7_1235100	1.52875	0.000113305	93.0836	91.1008	310.213	293.1	N/A	"conserved Plasmodium protein, unknown function"
PF3D7_1235000	-0.80002	0.155565	23.5491	8.84507	14.3137	5.5386	PIH1	"PIH1 domain-containing protein, putative"
PF3D7_1234900	-0.623944	0.155138	1299.99	903.048	963.132	571.859	N/A	"conserved Plasmodium protein, unknown function"
PF3D7_1234800	-0.147156	0.704974	64.0439	67.0615	65.6241	52.1559	SF3B3	"splicing factor 3B subunit 3, putative"
PF3D7_1234700	1.38541	0.00109698	8.78802	7.29603	27.4166	19.5208	ULG8	upregulated in late gametocytes ULG8
PF3D7_1234600	-1.47058	0.000140315	46.7367	52.671	21.5025	17.5601	TOC75	"protein TOC75, putative"
PF3D7_1234500	-0.862481	0.0319053	23.1569	32.986	14.3436	17.2139	N/A	"conserved Plasmodium protein, unknown function"
PF3D7_1234400	1.83774	0.000432814	0.899787	1.26971	4.81536	6.49959	N/A	"aspartyl protease, putative"
PF3D7_1234300	-0.53889	0.15897	40.6809	39.4613	27.6145	32.3876	N/A	"DNA polymerase epsilon subunit B, putative"
PF3D7_1234200	-0.974777	0.018761	33.4029	57.8952	19.0681	29.669	N/A	"helicase, putative, pseudogene"
PF3D7_1234100	-0.678641	0.136098	35.9587	75.925	26.9583	45.9817	N/A	"bromodomain protein, putative"
PF3D7_1234000	-0.444677	0.295374	44.9382	40.7921	36.2174	23.2485	N/A	"conserved Plasmodium protein, unknown function"
PF3D7_1233900	-0.670532	0.0688538	80.8503	97.0625	54.4225	61.8714	SENP1	sentrin-specific protease 1
PF3D7_1233800	-0.796036	0.082811	269.83	188.33	169.298	103.793	N/A	"conserved Plasmodium protein, unknown function"
PF3D7_1233700	-0.793504	0.0678428	27.5109	19.7978	18.182	13.0706	N/A	"homocysteine S-methyltransferase, putative"
PF3D7_1233600	0.241429	0.607429	47.6068	105.556	68.6297	120.871	AARP1	asparagine and aspartate rich protein 1
PF3D7_1233400	-0.110464	0.779373	51.9403	83.418	60.2474	70.8244	N/A	"conserved Plasmodium membrane protein, unknown function"
PF3D7_1233300	0.0156217	0.97023	20.8126	36.0561	27.1049	33.5599	N/A	"pentatricopeptide repeat domain-containing protein, putative"
PF3D7_1233200	1.64692	0.000245089	30.8576	58.181	103.565	184.484	N/A	"conserved Plasmodium protein, unknown function"
PF3D7_1233100	-0.652442	0.119128	42.8599	40.564	36.7594	19.8864	N/A	"conserved protein, unknown function"
PF3D7_1233000	-0.601161	0.120632	23.232	32.3305	18.4765	20.7673	EF-G	elongation factor G
PF3D7_1232900	-0.352339	0.394076	30.068	23.5567	25.1694	25.7569	N/A	"nucleotidyltransferase, putative"
PF3D7_1232800	0.179106	0.681978	42.6529	24.7651	66.0343	64.2333	N/A	"conserved Plasmodium protein, unknown function"
PF3D7_1232700	-0.343467	0.395594	121.037	82.6925	82.4637	77.9751	N/A	"conserved Plasmodium protein, unknown function"
PF3D7_1232600	-0.30608	0.469666	170.717	98.4555	122.555	111.82	N/A	"conserved Plasmodium protein, unknown function"
PF3D7_1232500	-1.63809	1.13e-05	314.783	347.113	96.663	126.853	N/A	"CG2-related protein, putative"
PF3D7_1232400	-1.26535	0.00152318	80.8973	79.7343	38.4684	29.776	N/A	"conserved protein, unknown function"
PF3D7_1232300	0.580916	0.297712	55.6042	44.5169	55.1879	25.1087	N/A	"cytochrome b5, putative"
PF3D7_1232200	0.204444	0.598363	77.7289	75.5314	100.152	78.0888	LPD1	"dihydrolipoyl dehydrogenase, mitochondrial"
PF3D7_1232100	-0.284694	0.439763	174.061	214.868	156.577	178.772	CPN60	60 kDa chaperonin
PF3D7_1232000	-1.23003	0.00932671	32.6217	29.6841	18.4621	9.16454	aFRS	phenylalanine--tRNA ligase
PF3D7_1231900	-0.354655	0.356854	12.0795	16.732	12.5491	13.6042	N/A	"conserved Plasmodium protein, unknown function"
PF3D7_1231800	1.24364	0.0106884	33.1453	64.933	75.6968	176.719	N/A	"asparagine-rich protein, putative"
PF3D7_1231700	0.752301	0.086552	48.1561	45.0015	80.5768	82.1357	N/A	"conserved Plasmodium protein, unknown function"
PF3D7_1231600	0.7027	0.0637998	50.7095	65.8003	87.5198	110.124	PRP2	"pre-mRNA-splicing factor ATP-dependent RNA helicase PRP2, putative"
PF3D7_1231500	0.672155	0.187928	120.592	61.1922	188.427	125.509	N/A	"mitosis protein dim1, putative"
PF3D7_1231400	-0.30016	0.49073	76.8634	106.62	55.358	105.467	N/A	"amino acid transporter, putative"
PF3D7_1231300	0.0964382	0.831293	24.3749	42.2411	26.3041	45.2142	N/A	"conserved Plasmodium protein, unknown function"
PF3D7_1231200	0.292029	0.510021	146.659	160.811	127.643	259.138	N/A	"conserved Plasmodium protein, unknown function"
PF3D7_1231100	-0.367358	0.328834	778.427	719.844	631.075	583.462	RAB2	ras-related protein Rab-2
PF3D7_1231000	0.406158	0.330265	37.2843	59.8934	57.514	82.9176	N/A	"conserved Plasmodium protein, unknown function"
PF3D7_1230900	0.266243	0.561238	34.3652	72.2602	50.1386	83.06	RIO1	"serine/threonine protein kinase RIO1, putative"
PF3D7_1230800	-0.208938	0.622161	46.8454	86.77	45.3535	77.1989	N/A	"pre-mRNA-splicing regulator, putative"
PF3D7_1230700	-0.254246	0.558378	214.753	151.197	199.416	129.053	SEC13	protein transport protein SEC13
PF3D7_1230600	1.83101	8.57e-07	53.2703	52.5723	204.616	199.59	N/A	"sun-family protein, putative"
PF3D7_1230500	1.59613	6.57e-05	10.3431	14.7217	36.2211	39.2805	N/A	"WD repeat-containing protein, putative"
PF3D7_1230400	-0.657518	0.125374	141.033	98.7107	79.2382	64.4222	ClpQ	ATP-dependent protease subunit ClpQ
PF3D7_1230300	1.68708	3.77e-05	37.8206	28.4624	111.468	115.866	SPM2	"subpellicular microtubule protein 2, putative"
PF3D7_1230200	0.446732	0.235923	21.7328	21.0457	33.4898	28.5075	N/A	"vacuolar transporter chaperone, putative, pseudogene"
PF3D7_1230100	1.70368	4.93e-05	31.2021	20.1535	90.4432	91.8095	TLAP1	"thioredoxin-like associated protein 1, putative"
PF3D7_1230000	1.67178	0.000100635	32.6036	50.0842	98.4504	172.607	N/A	"conserved Plasmodium protein, unknown function"
PF3D7_1229900	1.43537	0.00020271	88.0682	68.9357	246.566	229.155	N/A	"conserved Plasmodium protein, unknown function"
PF3D7_1229800	-0.202347	0.655708	180.264	329.598	160.044	308.209	MyoD	myosin D
PF3D7_1229700	-1.13159	0.018588	169.483	91.0703	69.3512	34.1602	N/A	"conserved Plasmodium protein, unknown function"
PF3D7_1229600	-0.861081	0.0374896	55.613	104.456	37.8237	50.8728	N/A	"conserved Plasmodium protein, unknown function"
PF3D7_1229500	-0.762668	0.0571369	147.34	159.958	112.181	79.2622	CCT3	T-complex protein 1 subunit gamma
PF3D7_1229400	-0.992986	0.0277543	1200.77	730.482	610.734	391.64	MIF	macrophage migration inhibitory factor
PF3D7_1229300	1.06581	0.00454475	174.919	248.483	480.479	444.773	N/A	"conserved Plasmodium protein, unknown function"
PF3D7_1229200	3.46659	4.22e-08	2.11301	1.91297	38.0155	9.85421	N/A	unspecified product
PF3D7_1229100	1.81939	9.49e-05	71.9184	125.426	496.847	252.842	MRP2	multidrug resistance-associated protein 2
PF3D7_1229000	-0.144476	0.729188	12.3548	21.263	14.058	16.8665	N/A	"conserved Plasmodium membrane protein, unknown function"
PF3D7_1228900	0.799037	0.0511994	57.4441	95.3596	115.149	176.806	N/A	"conserved Plasmodium protein, unknown function"
PF3D7_1228800	0.369751	0.358128	125.031	205.895	191.463	261.838	N/A	"WD repeat-containing protein, putative"
PF3D7_1228700	-0.0121589	0.978611	138.242	90.9091	159.214	84.924	N/A	"conserved Plasmodium protein, unknown function"
PF3D7_1228600	0.604344	0.106834	4722.53	4684.9	8179.18	6875.94	MSP9	merozoite surface protein 9
PF3D7_1228500	-0.128391	0.773822	116.55	84.8583	111.441	67.3195	N/A	"RNA pseudouridylate synthase, putative"
PF3D7_1228400	-0.336515	0.440083	21.7896	43.6736	25.1841	32.9353	N/A	"conserved Plasmodium protein, unknown function"
PF3D7_1228300	-1.12112	0.00247325	105.331	137.262	58.3038	62.7988	NEK1	NIMA related kinase 1
PF3D7_1228200	0.53915	0.195741	5.77441	6.73569	8.64972	12.4016	N/A	"conserved Plasmodium protein, unknown function"
PF3D7_1228100	0.800471	0.0457125	23.032	21.087	39.8224	50.682	LRR13	leucine-rich repeat protein
PF3D7_1228000	-0.0714972	0.882266	26.7297	16.4111	23.0374	18.2132	N/A	"conserved Plasmodium protein, unknown function"
PF3D7_1227900	0.706892	0.0740568	21.171	25.4322	33.5507	47.0077	N/A	"RNA pseudouridylate synthase, putative"
PF3D7_1227800	-0.0635111	0.885661	29.2761	60.1052	37.6521	55.2031	ELP3	"elongator complex protein 3, putative"
PF3D7_1227700	-0.0898565	0.819553	165.341	227.705	157.784	241.851	N/A	"conserved Plasmodium protein, unknown function"
PF3D7_1227600	0.287946	0.451719	157.03	188.367	186.882	256.873	N/A	"conserved Plasmodium protein, unknown function"
PF3D7_1227500	0.200799	0.608587	70.0595	99.9175	86.0586	121.037	N/A	"conserved Plasmodium protein, unknown function"
PF3D7_1227400	-0.943101	0.0152014	51.6134	78.5722	32.0194	41.054	N/A	"conserved Plasmodium protein, unknown function"
PF3D7_1227300	-0.394944	0.342833	30.3828	32.1745	18.9677	34.0839	N/A	"conserved Plasmodium protein, unknown function"
PF3D7_1227200	-0.354947	0.337449	50.1565	64.2428	46.8791	46.8157	K1	potassium channel
PF3D7_1227100	-0.0877315	0.821325	40.5986	39.6493	43.4586	35.1841	DH60	DNA helicase 60
PF3D7_1227000	-0.164756	0.686702	86.471	74.2064	79.9998	62.9758	N/A	"conserved Plasmodium protein, unknown function"
PF3D7_1226900	-0.605577	0.117805	56.0793	53.1607	39.2336	30.964	N/A	"conserved Plasmodium protein, unknown function"
PF3D7_1226800	-0.29563	0.483895	147.219	99.1912	106.152	97.1204	ATX3	"ataxin-3, putative"
PF3D7_1226700	0.588035	0.12573	30.0707	39.3175	45.0126	58.1735	RRP9	"U3 small nucleolar RNA-interacting protein 2, putative"
PF3D7_1226600	-0.149372	0.727937	180.679	124.845	171.589	120.169	PCNA2	proliferating cell nuclear antigen 2
PF3D7_1226500	1.21376	0.00415036	7.55755	12.4501	20.8612	29.2573	N/A	"RAP protein, putative"
PF3D7_1226400	0.0184366	0.960139	82.7078	89.8097	99.3232	87.1707	N/A	"conserved Plasmodium protein, unknown function"
PF3D7_1226300	0.205614	0.592314	655.556	598.989	856.202	670.607	HAD2	"haloacid dehalogenase-like hydrolase, putative"
PF3D7_1226200	1.95094	7.49e-06	6.20169	3.66848	15.0792	21.2611	N/A	"conserved Plasmodium protein, unknown function"
PF3D7_1226100	4.76027	4.44e-27	30.1058	24.3274	1038.17	550.799	HAD3	"haloacid dehalogenase-like hydrolase, putative"
PF3D7_1226000	2.37389	5.05e-10	7.98473	10.3489	48.8117	49.9457	N/A	"conserved Plasmodium protein, unknown function"
PF3D7_1225900	-1.35409	0.00114038	23.0746	36.4766	13.77	12.437	N/A	"conserved Plasmodium protein, unknown function"
PF3D7_1225800	-0.418305	0.269753	157.393	145.916	127.006	110.786	UBA1	ubiquitin-activating enzyme E1
PF3D7_1225700	0.861577	0.0703362	24.0621	47.8255	44.9775	90.3662	N/A	"VAC14 domain-containing protein, putative"
PF3D7_1225600	-0.801323	0.0473336	39.4628	67.186	31.0836	34.7872	N/A	"conserved Plasmodium protein, unknown function"
PF3D7_1225500	0.620187	0.185452	22.2037	46.2488	47.3802	68.3932	N/A	"small subunit rRNA processing factor, putative"
PF3D7_1225400	0.771045	0.0932602	15.9829	28.2452	25.3518	54.1273	N/A	"conserved Plasmodium protein, unknown function"
PF3D7_1225300	-0.314758	0.422454	53.7221	68.4877	54.5219	45.5922	N/A	"conserved Plasmodium protein, unknown function"
PF3D7_1225200	-0.071187	0.866068	32.1084	60.8285	37.1488	55.6856	N/A	"conserved Plasmodium protein, unknown function"
PF3D7_1225100	-0.296485	0.476916	11.4065	19.4533	10.8095	13.2115	N/A	"isoleucine--tRNA ligase, putative"
PF3D7_1225000	0.924837	0.0307504	3.65492	5.88078	8.16441	12.4922	N/A	"conserved Plasmodium protein, unknown function"
PF3D7_1224900	-0.0145202	0.971754	121.025	117.422	116.289	85.6334	SF3B6	"splicing factor 3B subunit 6, putative"
PF3D7_1224800	-0.216914	0.576494	71.5843	67.9243	61.3293	58.6222	N/A	"conserved Plasmodium protein, unknown function"
PF3D7_1224700	0.257565	0.567869	47.3396	92.7241	67.2186	110.015	N/A	"conserved Plasmodium protein, unknown function"
PF3D7_1224600	-0.712826	0.0735994	56.1627	66.1829	33.7236	39.9273	CCHL	"cytochrome c heme lyase, putative"
PF3D7_1224500	-0.630694	0.174888	382.621	260.899	289.359	147.472	ASF1	"histone chaperone ASF1, putative"
PF3D7_1224400	1.21436	0.00190629	29.1915	46.1452	88.4684	98.3429	N/A	"conserved Plasmodium protein, unknown function"
PF3D7_1224300	0.200961	0.606246	1138.42	1020.08	1497.03	1130.44	PABP	"polyadenylate-binding protein, putative"
PF3D7_1224200	-0.27454	0.542952	59.2864	35.247	44.3684	39.9461	N/A	"BRO1 domain-containing protein, putative"
PF3D7_1224100	0.693608	0.0712535	836.69	730.306	1207.31	1545.87	N/A	"conserved Plasmodium protein, unknown function"
PF3D7_1224000	0.0445019	0.907742	117.463	127.958	107.857	160.616	GCH1	GTP cyclohydrolase I
PF3D7_1223900	-0.626718	0.193246	38.8635	38.442	40.4258	15.335	N/A	"50S ribosomal protein L24, putative"
PF3D7_1223800	-0.70436	0.0944977	29.2454	36.9349	22.6479	14.2704	YHM2	"citrate/oxoglutarate carrier protein, putative"
PF3D7_1223700	-0.365437	0.404883	142.274	123.727	139.172	73.6084	VIT	vacuolar iron transporter
PF3D7_1223600	-0.266102	0.49755	11.0708	14.8319	10.3337	13.0071	N/A	"conserved Plasmodium protein, unknown function"
PF3D7_1223500	-0.25456	0.582809	20.8778	46.8401	22.0293	39.4877	N/A	"conserved Plasmodium protein, unknown function"
PF3D7_1223400	-0.514709	0.225683	279.728	504.694	232.107	344.634	N/A	"phospholipid-transporting ATPase, putative"
PF3D7_1223300	-0.580649	0.121981	59.9932	52.9168	40.7917	39.4217	GyrA	DNA gyrase subunit A
PF3D7_1223200	-1.84742	7.06e-06	89.5569	76.5676	28.5843	18.8238	N/A	"nucleus export protein BRR6, putative"
PF3D7_1223100	-0.785074	0.0310608	1646.01	1927.12	1007.17	1207.98	PKAr	cAMP-dependent protein kinase regulatory subunit
PF3D7_1223000	-1.05269	0.00908553	560.472	405.158	265.563	213.063	N/A	"conserved Plasmodium protein, unknown function"
PF3D7_1222900	0.257164	0.528351	32.639	30.0733	43.2384	30.0507	N/A	"conserved Plasmodium protein, unknown function"
PF3D7_1222800	1.44806	0.00136364	12.8781	25.5828	49.5152	54.0921	N/A	"conserved Plasmodium protein, unknown function"
PF3D7_1222700	-0.543676	0.14535	1899.3	1743.8	1349.2	1351.04	GAP45	glideosome-associated protein 45
PF3D7_1222600	1.51296	0.00276025	11.1649	7.32861	15.0186	42.2516	AP2-G	AP2 domain transcription factor AP2-G
PF3D7_1222500	0.419377	0.400904	179.533	110.308	170.444	129.791	DPH6	"diphthine--ammonia ligase, putative"
PF3D7_1222400	1.08945	0.00488614	39.8374	54.3726	88.009	126.373	ApiAP2	AP2 domain transcription factor
PF3D7_1222300	-0.210888	0.56426	405.927	505.182	381.487	437.428	GRP94	"endoplasmin, putative"
PF3D7_1222200	1.19411	0.126594	3.57512	3.18648	8.56235	2.52711	N/A	small nucleolar RNA snoR15
PF3D7_1222100	-0.590803	0.1903	33.4798	25.1784	28.3523	18.9932	N/A	"conserved Plasmodium protein, unknown function"
PF3D7_1222000	0.0190064	0.964133	9.22884	11.0251	15.112	12.039	N/A	"tRNA-splicing ligase RtcB, putative"
PF3D7_1221900	1.52257	0.00559197	33.0155	102.848	122.684	300.666	N/A	"conserved Plasmodium membrane protein, unknown function"
PF3D7_1221800	-0.832721	0.0243208	70.028	75.7271	44.3865	43.8555	N/A	"conserved Plasmodium protein, unknown function"
PF3D7_1221700	-0.76604	0.0484613	16.4226	17.7336	10.941	10.2806	N/A	"FbpA domain protein, putative"
PF3D7_1221600	-0.332331	0.413255	16.975	17.1788	13.1951	14.5976	N/A	"protein TSSC1, putative"
PF3D7_1221500	-0.315883	0.443044	6.57302	9.12118	6.52253	7.15993	N/A	"conserved Plasmodium protein, unknown function"
PF3D7_1221400	3.01075	4.99e-14	48.7771	36.6489	404.81	352.008	IMC1h	"inner membrane complex protein 1h, putative"
PF3D7_1221300	0.792556	0.0575703	277.967	281.477	356.724	681.962	N/A	"conserved Plasmodium protein, unknown function"
PF3D7_1221200	0.0056837	0.988952	119.314	137.483	95.7794	91.1813	N/A	"conserved Plasmodium protein, unknown function"
PF3D7_1221100	1.58247	8.28e-05	25.2031	23.3302	83.0988	71.1883	N/A	"conserved Plasmodium protein, unknown function"
PF3D7_1221000	0.63497	0.156684	75.1523	130.974	114.754	225.561	SET10	"histone-lysine N-methyltransferase, H3 lysine-4 specific"
PF3D7_1220900	0.0426449	0.91177	1178.36	1013.2	1245.99	1066.37	HP1	heterochromatin protein 1
PF3D7_1220700	3.27535	3.39e-15	2.96855	2.92636	26.4071	32.5996	N/A	"conserved Plasmodium protein, unknown function"
PF3D7_1220600	0.767918	0.0754449	41.2384	44.8881	58.1213	43.0032	N/A	"conserved Plasmodium protein, unknown function"
PF3D7_1220500	-0.415183	0.344743	29.2708	29.137	29.6988	19.2745	TSR3	"ribosome biogenesis protein TSR3, putative"
PF3D7_1220400	-1.59174	5.69e-05	33.3087	46.6902	12.4069	15.8273	DRN1	"debranching enzyme-associated ribonuclease, putative"
PF3D7_1220300	-0.706312	0.0880474	35.259	64.92	27.0416	36.8532	N/A	"cell cycle associated protein, putative"
PF3D7_1220200	-0.282757	0.478942	15.5374	16.5616	13.0453	12.5337	N/A	"conserved Plasmodium protein, unknown function, pseudogene"
PF3D7_1220100	-0.292219	0.507652	24.2687	49.2277	26.5146	42.0556	PRP17	"pre-mRNA-processing factor 17, putative"
PF3D7_1220000	3.13781	3.39e-07	2.37541	0.585626	7.8594	11.3989	N/A	"zinc finger protein, putative"
PF3D7_1219900	-0.673113	0.119048	53.1662	42.989	34.3909	29.6846	N/A	"ribulose-phosphate 3-epimerase, putative"
PF3D7_1219800	1.81453	0.0118873	4.58181	2.56066	13.4626	8.45166	N/A	"conserved Plasmodium protein, unknown function"
PF3D7_1219700	1.99409	4.24e-05	9.76461	5.24267	35.0146	37.4424	RKIP	raf kinase inhibitor
PF3D7_1219600	-0.758721	0.0396831	80.814	103.701	59.1219	57.7573	ATPase2	aminophospholipid-transporting P-ATPase
PF3D7_1219500	1.10367	0.272229	0.442198	0.38888	1.74098	1.10355	VAR	"erythrocyte membrane protein 1 (PfEMP1), exon 2, pseudogene"
PF3D7_1219400	0.0522299	0.919103	2.02235	3.59291	3.25456	3.51304	VAR	"erythrocyte membrane protein 1 (PfEMP1), pseudogene"
PF3D7_1219300	0.189605	0.762542	0.30204	0.916762	0.433397	0.68348	VAR	"erythrocyte membrane protein 1, PfEMP1"
PF3D7_1219200	-0.764822	0.159794	8.07562	13.7123	4.48747	9.00863	RIF	"rifin, pseudogene"
PF3D7_1219100	-0.768006	0.0371385	72.6186	91.2555	47.9436	57.5733	N/A	"clathrin heavy chain, putative"
PF3D7_1219000	0.186987	0.65725	119.168	198.939	141.128	234.209	N/A	formin 2
PF3D7_1218900	0.873882	0.0234858	25.0796	27.5948	43.594	57.1937	N/A	"conserved Plasmodium protein, unknown function"
PF3D7_1218800	1.4535	0.000511696	19.8653	14.9368	60.5786	45.6138	PSOP17	"secreted ookinete protein, putative"
PF3D7_1218700	1.23039	0.00225281	11.6306	12.9878	28.9418	25.6168	N/A	"conserved Plasmodium protein, unknown function"
PF3D7_1218600	-0.477386	0.208649	68.0423	78.6646	58.2015	50.9199	RRS	arginine--tRNA ligase
PF3D7_1218500	0.0942948	0.829418	74.7868	141.057	92.5265	155.949	N/A	"conserved Plasmodium protein, unknown function"
PF3D7_1218400	-0.154304	0.675405	388.186	360.5	269.737	291.079	N/A	"triose or hexose phosphate/phosphate translocator, putative"
PF3D7_1218300	-0.721041	0.0651949	165.9	139.983	104.991	100.63	AP2-MU	"AP-2 complex subunit mu, putative"
PF3D7_1218200	-0.169406	0.687022	50.8244	85.1449	51.0577	79.0006	N/A	"conserved Plasmodium protein, unknown function"
PF3D7_1218100	2.29883	1.95e-07	20.7019	10.4025	103.239	103.599	N/A	"conserved Plasmodium protein, unknown function"
PF3D7_1218000	-0.0827278	0.867012	132.925	55.2515	90.1336	113.681	TRAMP	thrombospondin-related apical membrane protein
PF3D7_1217900	0.485353	0.196532	145.994	143.37	229.737	203.188	N/A	"PPPDE peptidase domain-containing protein, putative"
PF3D7_1217800	0.375512	0.363244	57.646	53.8569	71.0533	82.7174	DPH3	"diphthamide biosynthesis protein 3, putative"
PF3D7_1217700	0.599594	0.118137	63.9527	86.6172	107.967	133.964	N/A	"conserved Plasmodium protein, unknown function"
PF3D7_1217600	1.16541	0.00513687	17.8176	16.6971	46.9543	37.1829	APC10	"anaphase-promoting complex subunit 10, putative"
PF3D7_1217500	0.61245	0.0955976	503.592	502.583	814.231	790.225	N/A	"conserved Plasmodium protein, unknown function"
PF3D7_1217400	0.807265	0.0450142	116.723	108.412	158.459	254.238	N/A	"conserved Plasmodium protein, unknown function"
PF3D7_1217300	-0.724806	0.0547537	48.155	66.7508	38.1302	41.8189	N/A	"GTP-binding protein, putative"
PF3D7_1217200	1.14553	0.0104657	30.3673	66.1218	101.257	139.543	MRD1	"multiple RNA-binding domain-containing protein 1, putative"
PF3D7_1217100	3.34862	1.15e-15	35.7239	20.6388	448.987	375.102	SPO11	"meiotic recombination protein SPO11, putative"
PF3D7_1217000	0.755849	0.080803	14.3988	17.4511	24.3682	31.7895	N/A	"conserved Plasmodium protein, unknown function"
PF3D7_1216900	0.153519	0.702387	175.391	265.404	208.986	303.989	N/A	"DNA-binding chaperone, putative"
PF3D7_1216800	0.827734	0.230373	4.67038	5.48152	8.80058	4.76447	N/A	tRNA Proline
PF3D7_1216700	1.67216	1.76e-05	7.68236	9.42093	31.1275	26.437	PLP2	perforin-like protein 2
PF3D7_1216600	4.28313	2.33e-13	10.6131	1.29091	139.051	126.258	CelTOS	cell traversal protein for ookinetes and sporozoites
PF3D7_1216500	1.05102	0.0104752	177.324	140.688	419.455	297.538	MDV1	male development gene 1
PF3D7_1216400	0.11743	0.754625	80.7316	106.966	94.5936	119.58	N/A	"conserved Plasmodium membrane protein, unknown function"
PF3D7_1216300	-0.582377	0.11905	146.067	187.252	112.244	111.918	SRP19	signal recognition particle subunit SRP19
PF3D7_1216200	-0.368816	0.434574	265.952	127.945	154.281	114.481	N/A	"glycerol-3-phosphate dehydrogenase, putative"
PF3D7_1216100	-0.830932	0.10342	19.223	15.0029	13.0318	6.07845	N/A	"conserved Plasmodium membrane protein, unknown function"
PF3D7_1216000	-0.657886	0.105891	44.5293	71.0264	31.6761	45.7117	N/A	"serine--tRNA ligase, putative"
PF3D7_1215900	-1.41732	0.00136857	22.835	17.3834	8.85138	6.65669	SR10	"serpentine receptor, putative"
PF3D7_1215800	1.59332	0.192017	0.321358	0.13587	0.061531	0.811615	N/A	"conserved Plasmodium protein, unknown function"
PF3D7_1215700	1.91089	0.0102597	0.419973	0.287373	0.849178	1.32237	N/A	"conserved Plasmodium protein, unknown function"
PF3D7_1215600	0.0268483	0.947336	94.9229	77.6392	93.7722	91.9704	N/A	"conserved Plasmodium protein, unknown function"
PF3D7_1215500	0.18693	0.723623	25.5594	14.854	29.1927	19.9422	N/A	"conserved Plasmodium protein, unknown function"
PF3D7_1215400	-0.585474	0.122274	123.973	114.084	87.7836	80.432	N/A	"conserved Plasmodium protein, unknown function"
PF3D7_1215300	-0.114717	0.80303	175.509	117.481	152.179	98.9179	CPN10	10 kDa chaperonin
[truncated: 3,714 more rows]
